# Supplementary material for: The Abi-domain Protein Abx1 Interacts with the CovS Histidine Kinase to Control Virulence Gene Expression in Group B Streptococcus
Source: PLoS Pathog. 2013 Feb 21;9(2):e1003179. doi: 10.1371/journal.ppat.1003179 (PMC3578759; doi:10.1371/journal.ppat.1003179)
Supplement: Table S1 — Transcriptome analyses of abx1 and cov mutants. (A) Normalized expression ratio for 1905 genes. (B) Number of genes differentially regulated. (C) Definition of the CovR regulon in NEM316 and A909 WT starins. (D) List of 229 genes excluded from the analysis. (XLSX) [file ppat.1003179.s004.xlsx]

## Sheet: Supplemenrary Table S1
Supplemenrary Table S1
Transcriptome analyses
S1A	Expression ratio (mutant / WT)
S1B	Number of genes differentially regulated in covS/R and abx1 mutants
S1C	Comparaison of the CovR Core Regulon in NEM316 and A909 ∆covR
S1D	list of 229 ORF excluded from analyses (technical exclusion)

## Sheet: S1A Data
Expression ratio (mutant/WT)
UNIQID	NEM_ery	∆abx1	v_Oe_abx1	K_Oe_abx1	∆covS	∆covR	∆covSR	ANNOTATION
gbs0001	1.47	1.27333	0.833333	0.65	0.78	0.71	1.77	chromosomal replication initiator protein DnaA
gbs0002	1.24667	1.07333	1.04667	1.07667	0.966667	1.10333	1.72333	DNA polymerase III, beta subunit
gbs0003	1.31667	1.37667	0.94	0.923333	1.06667	0.983333	1.00667	diacylglycerol kinase catalytic domain protein, putative
gbs0004	1.06667	1.16333	0.936667	0.71	1.00667	0.816667	0.84	conserved hypothetical protein
gbs0005	1.11	1.1	0.96	0.74	0.85	0.74	1.06667	conserved hypothetical protein
gbs0006	0.763333	0.966667	1.24667	1.07333	1.14	1.05333	0.98	GTP-binding protein YchF
gbs0007	1.1825	1.3875	1.07	0.56	0.6475	0.62	1.09	peptidyl-tRNA hydrolase
gbs0008	1.00667	1.65	1.28	0.543333	0.773333	0.69	1.23	transcription-repair coupling factor
gbs0009	0.826667	0.953333	1.55333	2.28	2.48	3.29333	2.24333	S4 domain protein
gbs0010	1.08	1.26	1.26333	0.416667	0.57	0.57	0.65	cell division protein DivIC, putative
gbs0011	1.12667	1.52667	1.48667	0.44	0.566667	0.576667	0.77	conserved hypothetical protein
gbs0012	1.122	1.616	1.272	0.514	0.546	0.636	0.746667	protein of unknown function
gbs0013	1.218	1.424	1.134	0.594	0.778	0.97	0.76	MesJ/Ycf62 family protein
gbs0014	0.825	1.07667	1.09667	0.833333	1.70167	1.47	0.896667	hypoxanthine-guanine phosphoribosyltransferase
gbs0015	0.796	0.922	1.024	0.568	0.956	0.788	0.816667	cell division protein FtsH
gbs0016	1.12333	1.05	0.626667	1.04333	0.5	1.01667	0.773333	pcsB protein
gbs0017	0.78	0.89	1.17	1.08	0.936667	1.06	0.913333	ribose-phosphate pyrophosphokinase
gbs0018	0.6675	0.5175	1.4675	1.06	0.965	0.7625	0.663333	aminotransferase, class I
gbs0019	0.696667	0.518333	1.485	1.185	1.06833	0.861667	0.666667	recombination protein O
gbs0020	0.96	1.0475	0.89	1.61333	1.81	1.55667	1.38333	CAAX amino terminal protease family protein
gbs0021	0.98	0.846667	1.09	1.23	1.19667	1.19	0.866667	fatty acid/phospholipid synthesis protein PlsX
gbs0022	0.913333	0.793333	1.07	1.48333	1.29333	1.23667	0.9	acyl carrier protein
gbs0023	0.943333	0.946667	1	2.16	1.84333	1.84667	1.12333	phosphoribosylaminoimidazole-succinocarboxamidesynthase
gbs0024	0.985	0.918333	0.94	2.87167	2.32833	2.31	1.22	phosphoribosylformylglycinamidine synthase, putative
gbs0025	0.951667	0.885	0.98	2.965	2.81571	2.25667	1.16	amidophosphoribosyltransferase
gbs0026	0.9	0.873333	0.986667	3.47	3.06667	2.87667	1.32	phosphoribosylformylglycinamidine cyclo-ligase
gbs0027	0.943333	0.863333	0.943333	3.16	2.94	2.66667	2.4	phosphoribosylglycinamide formyltransferase
gbs0028	0.91	0.796	1.01	2.372	2.168	1.884	0.806667	acetyltransferase, GNAT family
gbs0029	0.763333	0.706667	0.943333	1.8	1.43	1.42	0.69	phosphoribosylaminoimidazolecarboxamide formyltransferase/IMP cyclohydrolase
gbs0030	1.055	1.075	0.791667	1.22333	3.28	0.926667	1.73	peptidase, M23/M37 family
gbs0031	1.28571	1.18857	0.487143	1.39286	1.12286	2.03857	2.28667	group B streptococcal surface immunogenic protein
gbs0032	1.176	1.16167	1.236	1.142	0.758	1.038	1.43	N-acetylmannosamine-6-P epimerase, putative
gbs0033	1.00571	1.01429	1.05125	1.162	0.864286	1.05857	1.20333	sugar ABC transporter, sugar-binding protein
gbs0034	1.03	1.154	1.03	1.27	0.87	1.27333	1.17667	sugar ABC transporter, permease protein
gbs0035	1.18	1.19333	0.994	1.17714	0.908333	1.2975	1.18667	sugar ABC transporter, permease protein
gbs0036	0.875	1.11833	0.996	1.30667	1.045	1.304	1.12	conserved hypothetical protein
gbs0037	0.88	1.142	1.05333	1.06	1.16667	1.21	1.17667	conserved membrane protein of unknown function
gbs0038	1.1775	1.285	1.025	1.24333	1.03333	1.095	0.943333	N-acetylneuraminate lyase, putative
gbs0039	0.903333	0.896667	0.953333	1.08333	0.79	0.95	1.21	ROK family protein
gbs0040	1.092	1.16	0.898	1.32	1.06167	1.48	1.17667	acetyl xylan esterase, putative
gbs0041	1.67	0.92	0.756667	1.74667	1.25667	1.53	1.20667	phosphosugar-binding transcriptional regulator, RpiR family
gbs0043	1.06667	1.10333	0.706667	1.59	1.80667	1.81	1.43333	phosphoribosylaminoimidazole carboxylase, catalytic subunit
gbs0044	1.00333	0.99	0.783333	1.31333	1.63	1.47	1.45	phosphoribosylaminoimidazole carboxylase, ATPase subunit
gbs0045	0.67	1.07333	1.04	1.02	1.24	1.03333	1.14667	hypothetical protein
gbs0046	0.736667	0.773333	1.06333	0.836667	1.00333	0.713333	0.723333	hypothetical protein
gbs0047	0.736	0.84	1.11	1.154	1.044	0.984	0.756667	adenylosuccinate lyase
gbs0048	0.89	0.59	0.946667	1.56333	1.37667	14.02	19.38	transcriptional regulator, Cro/CI family
gbs0049	0.873333	0.97	1.00667	1.25667	1.20667	2.19333	2.58	Holliday junction DNA helicase RuvB
gbs0050	0.78	0.74	0.79	1.1875	1.56	1.295	1.42	phosphotyrosine protein phosphatase, low molecular weight
gbs0051	0.9175	0.77	0.7775	1.13	1.255	1.21	1.69667	MORN motif family protein
gbs0052	0.956667	0.83	0.853333	1.21333	1.22	1.35	1.64333	putative O-acetyltransferase oatA
gbs0053	1.245	2.41	2.6225	1.01	0.8775	0.7975	3.34	aldehyde-alcohol dehydrogenase
gbs0054	1.096	2.014	5.056	1.712	0.912	1.13	1.49667	alcohol dehydrogenase, propanol-preferring
gbs0055	0.986667	1.12667	0.846667	1.11333	0.916667	1.36	1.16	threonine synthase
gbs0056	0.923333	1.04667	0.876667	1.23667	0.856667	1.55667	1.29667	MATE efflux family protein
gbs0057	1.565	1.35	0.69	1.14	0.83	1.235	1.2	ribosomal protein S10
gbs0058	1.58333	1.08	0.643333	0.84	0.703333	0.97	1.29667	ribosomal protein L3
gbs0059	1.545	1.2675	0.71	0.935	0.8075	1.13	1.57667	ribosomal protein L4
gbs0060	1.36333	1.27	0.713333	0.73	0.65	0.753333	1.34667	ribosomal protein L23
gbs0061	1.31667	1.18	0.72	0.596667	0.653333	0.733333	1.42333	ribosomal protein L2
gbs0062	1.40667	1.32667	0.763333	0.623333	0.676667	0.69	1.29	ribosomal protein S19
gbs0063	1.395	1.3675	0.785	0.5725	0.6	0.63	1.24	ribosomal protein L22
gbs0064	1.44	1.41	0.806667	0.553333	0.63	0.64	1.36333	ribosomal protein S3
gbs0065	1.236	1.386	0.99	0.524	0.608	0.602	1.38667	ribosomal protein L16
gbs0066	1.495	1.41	0.775	0.345	0.585	0.41	1.26333	ribosomal protein L29
gbs0067	1.48	1.55	0.82	0.505	0.695	0.585	1.47667	ribosomal protein S17
gbs0068	1.50667	1.49333	0.826667	0.4	0.523333	0.476667	1.53333	ribosomal protein L14
gbs0069	1.4875	1.4725	0.8225	0.415	0.5275	0.485	1.47	ribosomal protein L24
gbs0070	1.33333	1.43667	0.85	0.496667	0.606667	0.576667	1.48333	ribosomal protein L5
gbs0071	1.45	1.26	0.83	0.72	0.78	0.83	1.6	ribosomal protein S14, putative
gbs0072	1.26333	1.31	0.886667	0.733333	0.876667	0.796667	1.53667	ribosomal protein S8
gbs0073	1.28667	1.14333	0.83	0.68	0.693333	0.746667	1.54333	ribosomal protein L6
gbs0074	1.265	1.185	0.915	0.7	0.755	0.775	1.54333	ribosomal protein L18
gbs0075	1.112	1.0375	0.8725	0.696667	0.606667	0.736667	1.78333	ribosomal protein S5
gbs0076	1.17	1.25333	0.953333	0.616667	0.753333	0.66	1.63667	ribosomal protein L30
gbs0077	1.17333	1.17	0.956667	0.853333	0.826667	0.913333	1.61333	ribosomal protein L15
gbs0078	1.08	1.15	0.998	0.914	0.782	0.872	1.83	preprotein translocase, SecY subunit
gbs0079	2.55333	1.48667	0.846667	0.956667	1.07	1.50667	1.59333	adenylate kinase
gbs0080	1.32333	1.43667	0.783333	1.18	1.91333	1.58	1.32	translation initiation factor IF-1
gbs0081	1.13	1.28	0.84	0.66	0.87	0.88	1.15667	ribosomal protein L36
gbs0082	1.16667	1.39667	0.81	0.476667	0.66	0.596667	1.42	ribosomal protein S13
gbs0083	1.18	1.39	0.82	0.53	0.67	0.743333	1.44	ribosomal protein S11
gbs0084	1.07	1.388	0.762	0.556	0.706	0.702	1.33667	DNA-directed RNA polymerase, alpha subunit
gbs0085	1.12333	1.38667	0.776667	0.76	1.01333	1	1.57667	ribosomal protein L17
gbs0087	1.36	1.154	0.738	1.804	0.918	1.29	1.93333	hypothetical protein
gbs0088	1.08	1.0625	1.0825	2.025	1.4825	2.0325	1.46333	conserved hypothetical protein
gbs0089	0.89	0.9175	1.4675	1.1525	1.5475	0.9325	0.973333	conserved hypothetical protein
gbs0090	1.14	0.85	1.08333	2.03333	1.28667	1.165	0.973333	transcriptional regulator ComX1, putative
gbs0091	0.8225	0.825	1.0875	0.9325	1.03	1.03	0.91	phosphoglycerate mutase family protein
gbs0092	0.8725	0.885	1.0075	0.815	0.9625	0.865	0.94	D-alanyl-D-alanine carboxypeptidase family protein
gbs0093	0.926667	0.983333	0.973333	0.913333	0.97	0.913333	1.01	N-acetylmuramoyl-L-alanine amidase, family 4 protein
gbs0094	1.7	1.688	1.188	1.148	0.844	1.618	1.45333	heat-inducible transcription repressor HrcA
gbs0095	1.72	1.46	1.05333	0.643333	0.616667	0.846667	0.866667	heat shock protein GrpE
gbs0096	1.43667	1.15667	0.87	0.386667	0.446667	0.48	0.443333	dnaK protein
gbs0097	1.29667	1.05333	0.933333	0.67	0.483333	0.59	0.6	dnaJ protein
gbs0098	1.0375	1.1925	0.7425	1.0725	0.77	0.78	1.09	transcriptional regulator, GntR family
gbs0099	0.863333	1.21	1.62	1.42	1.95667	1.29667	1.19333	tRNA pseudouridine synthase A
gbs0100	0.841667	1.06333	1.445	0.996667	1.65	0.891667	1.05	phosphomethylpyrimidine kinase, putative
gbs0101	0.868	1.002	1.412	0.954	1.434	0.842	1.16	conserved membrane protein of unknown function
gbs0102	0.8475	0.98	1.3775	0.965	1.415	0.78	1.16	conserved hypothetical protein
gbs0103	0.825	0.825	1.2975	3.1825	2.95	3.225	0.58	conserved hypothetical protein
gbs0104	1.106	1.158	1.232	0.964	1.17	0.996	0.706667	trigger factor
gbs0105	0.976667	0.996667	1.17	1.78	1.37667	1.75333	0.863333	DNA-directed RNA polymerase, delta subunit, putative
gbs0106	1.11444	0.685556	0.893333	0.9	0.581111	0.716667	0.973333	CTP synthase
gbs0107	0.746	0.868	1.116	1.474	1.276	1.798	1.27667	conserved hypothetical protein
gbs0108	1.34	0.85	0.8725	2.435	2.185	3.1675	1.63	deoxyuridine 5`-triphosphate nucleotidohydrolase
gbs0109	0.838571	0.675714	1.00286	1.11857	1.33143	1.14143	1.63667	DNA repair protein RadA
gbs0110	0.765	0.56	0.8275	1.5975	1.6025	1.7	1.31333	carbonic anhydrase-related protein
gbs0111	1.15667	0.796667	1.04	0.41	0.773333	0.323333	0.58	pyridine nucleotide-disulphide oxidoreductase family protein
gbs0112	0.86	0.9625	0.995	1.24	0.9525	1.145	0.986667	glutamyl-tRNA synthetase
gbs0113	1.345	1.1375	0.965	0.91	1.7675	1.145	1.07333	ribose ABC transporter, periplasmic D-ribose-binding protein
gbs0114	1.27167	1.15167	0.9	0.71	1.54167	0.848333	0.773333	ribose ABC transporter, permease protein
gbs0115	1.248	1.206	1.052	0.868	1.512	0.828	0.68	ribose ABC transporter, ATP-binding protein
gbs0116	1.06333	1.17	1.02	1.06	1.39667	1.22667	0.75	ribose ABC transporter protein RbsD
gbs0117	1.3925	1.2025	1.19	0.9975	1.055	1.13	0.903333	ribokinase
gbs0118	1.43333	1.71	1.14333	1	0.77	1.18667	1.37667	ribose operon repressor RbsR
gbs0119	1.03333	1.26	0.866667	1.24	1.20333	1.35667	1.13333	permease, putative
gbs0120	1.19333	1.24667	0.766667	0.873333	0.813333	0.953333	1.00667	ABC transporter, ATP-binding protein
gbs0121	0.855	0.9075	0.885	0.93	1.05	0.9225	1.17	DNA-binding response regulator
gbs0122	0.8	0.921667	0.998333	1.35333	1.27333	1.35833	1.10333	sensor histidine kinase
gbs0123	1.45333	1.56	0.94	1.32	0.88	0.846667	1.75667	argininosuccinate synthase
gbs0124	1.49	1.472	0.932	1.142	0.936	0.824	1.80667	argininosuccinate lyase
gbs0125	0.51	0.823333	1.76667	0.86	0.88	0.766667	0.86	fructose-bisphosphate aldolase
gbs0126	0.79	0.673333	1.47	1.36	1.05333	0.83	0.43	L-2-hydroxyisocaproate dehydrogenase
gbs0127	1.08	1.07667	1.18	4.41333	4.46333	4.91667	1.04333	ribosomal protein L28
gbs0128	0.89	0.85	1.0925	1.3875	1.5075	1.4175	0.765	conserved hypothetical protein
gbs0129	0.9175	0.8	0.94	0.94	0.93	0.81	0.806667	DAK2 domain protein
gbs0130	1.24667	0.663333	1.16333	1.9	2.08667	1.22667	0.793333	SPFH domain/Band 7 family protein
gbs0131	0.973333	1.2525	0.9275	0.996667	0.9	0.91	1.52	amino acid ABC transporter, ATP-binding protein
gbs0132	0.9	1.30667	0.903333	0.74	0.803333	0.82	1.27667	amino acid ABC transporter, amino acid-binding protein/permease protein
gbs0133	1.474	1.166	0.76	1.31	1.132	1.032	1.43667	conserved membrane protein of unknown function
gbs0134	0.96	1.07333	0.786667	1.43333	1.40333	1.50667	1.50667	undecaprenol kinase, putative
gbs0135	1.08	1.0225	0.9025	1.73	1.7575	1.8475	0.88	negative regulator of competence MecA, putative
gbs0136	1.17667	0.966667	0.87	1.23333	0.96	1.22667	0.99	glycosyl transferase, group 4 family protein
gbs0137	0.938333	0.941667	0.846667	0.866667	1.336	1.08167	0.933333	ABC transporter, ATP-binding protein
gbs0138	0.892857	0.697143	0.72	0.638571	1.08286	0.752857	0.94	FeS assembly protein SufD [Streptococcus agalactiae A909]
gbs0139	0.893333	0.658333	0.683333	0.695	0.908333	0.815	1.02667	selenocysteine lyase
gbs0140	0.913333	0.736667	0.736667	0.783333	0.946667	0.973333	0.996667	NifU family protein
gbs0141	0.815	0.72	0.8125	0.995	1.0375	1.1825	1.27	FeS assembly protein SufB [Streptococcus agalactiae A909]
gbs0142	0.972	0.738	1.966	2.612	1.734	4.706	2.76333	penicillin-binding protein 4, putative
gbs0143	0.993333	1.07167	0.611667	1.37667	1.33333	1.835	1.34667	D-alanyl-D-alanine carboxypeptidase family protein
gbs0144	1.33333	1.84667	1.01667	0.8	0.82	1.14667	2.27667	oligopeptide ABC transporter, substrate-binding protein, putative
gbs0145	1.66667	1.71667	0.906667	0.69	0.63	1	2.57333	oligopeptide ABC transporter, permease protein
gbs0146	1.67667	1.85	0.916667	0.85	0.71	1.16	2.56667	oligopeptide ABC transporter, permease protein
gbs0147	1.75	1.96667	0.926667	0.826667	0.746667	1.19333	2.68667	oligopeptide ABC transporter, ATP-binding protein
gbs0148	1.5675	1.8	0.945	0.815	0.715	1.1	3.07667	oligopeptide ABC transporter, ATP-binding protein
gbs0149	1.24143	1.66571	0.442857	0.997143	0.755714	2.09143	3.22333	4-diphosphocytidyl-2C-methyl-D-erythritolkinase
gbs0150	1.24	1.38333	0.503333	1.12	0.836667	1.64	3.15667	adc operon repressor AdcR
gbs0151	1.04333	1.26333	0.543333	0.866667	0.64	1.33667	2.74333	zinc ABC transporter, ATP-binding protein
gbs0152	1.074	1.296	0.572	0.828	0.566	1.248	2.95333	zinc ABC transporter, permease protein
gbs0153	1.046	1.038	1.04	0.94	0.696	0.552	1.29333	similar to DNAse (competence related)
gbs0154	1.20667	1.05	0.69	1.08333	1.14	0.966667	0.963333	tyrosyl-tRNA synthetase
gbs0155	1.19	0.902	0.816	1.332	1.164	1.202	1.32	penicillin-binding protein 1B, putative
gbs0156	1.23667	1.11667	0.823333	1.02333	0.733333	0.926667	1.21667	DNA-directed RNA polymerase, beta subunit
gbs0157	1.138	1.036	0.836	0.954	0.77	0.852	1.34333	DNA-directed RNA polymerase beta subunit
gbs0158	0.7	0.33	0.606667	1.83667	4.11333	4.08667	2.20333	conserved hypothetical protein
gbs0159	1.01167	1.04667	0.69	1.042	1.54857	1.3225	1.41	competence protein CglA
gbs0160	0.8325	0.845	0.9075	1.07	1.11	1.215	1.6	competence protein CglB
gbs0161	1.04	1.10333	0.77	0.9	1.37	1.55	1.37	similar to exogenous DNA-binding protein comGC
gbs0162	1.05667	1.07	1.04333	0.945	1.32	1.155	1.23667	similar to hypothetical competence proteins
gbs0163	0.8375	0.965	0.9525	0.71	1.37667	1.265	1.12	similar to unknown proteins
gbs0164	0.826667	0.916667	0.896667	0.826667	1.1	1.40333	1.25	similar to hypothetical competence proteins
gbs0165	1.035	1.0825	0.9775	1.085	1.335	1.54	1.22667	exported protein of unknown function
gbs0166	0.67	0.973333	1.32	0.536667	0.753333	0.706667	0.54	conserved hypothetical protein
gbs0167	1.11	1.0775	0.8775	0.905	0.77	0.8775	0.663333	acetate kinase
gbs0168	1.405	1.545	0.755	4.535	2.88	4.235	1.68	transcriptional regulator, Cro/CI family
gbs0169	1.165	1.3525	0.6275	1.555	1.035	1.375	1.33	hypothetical protein
gbs0170	0.77	0.786	1.146	1.308	0.99	1.184	0.9	CAAX amino terminal protease family protein
gbs0171	0.813333	0.91	1.15333	1.30333	1.05333	1.14333	0.803333	pyrroline-5-carboxylate reductase
gbs0172	0.871111	0.831111	1.06889	0.942222	0.838889	0.891111	0.82	glutamyl-aminopeptidase
gbs0173	1.1425	1	0.86	1.7675	1.8	1.9125	0.86	conserved membrane protein of unknown function
gbs0174	0.77	0.863333	1.19667	1.38	1.29	1.25333	0.886667	exported protein of unknown function
gbs0175	0.773333	0.82	1.21333	1	1.03667	0.856667	0.783333	thioredoxin family protein
gbs0176	0.8225	0.8675	1.1575	1.0525	1.06	0.8875	0.963333	tRNA binding domain protein
gbs0177	0.766667	0.893333	1.20167	1.02	1.285	1.1	0.656667	conserved hypothetical protein
gbs0178	0.796667	0.89	0.956667	1.36333	1.06	1.25	1.07	single strand DNA binding protein
gbs0179	0.743333	0.686667	1.52	1.13	1.12333	1.03333	0.88	hydrolase, haloacid dehalogenase-like family
gbs0180	0.87	0.72	1.35333	1.07667	1.02333	0.973333	0.826667	sensor histidine kinase, putative
gbs0181	0.816667	0.77	1.37667	1.06667	1.29667	1.04667	0.793333	DNA-binding response regulator
gbs0183	1.0175	1.0975	2.98	0.79	0.958	0.756	0.553333	conserved membrane protein of unknown function
gbs0184	0.5425	0.3025	2.0975	1.6475	1.72	0.38	0.143333	oligopeptide ABC transporter, oligopeptide-binding protein
gbs0185	0.56	0.335	1.5125	1.33	1.465	0.3975	0.2	oligopeptide ABC transporter, permease protein
gbs0186	0.56	0.372	1.54	1.326	1.394	0.388	0.22	oligopeptide ABC transporter, permease protein
gbs0187	0.5625	0.3775	1.485	1.4775	1.4925	0.42	0.243333	peptide ABC transporter, ATP-binding protein
gbs0188	0.466667	0.35	1.81667	1.99333	2.15	0.55	0.223333	peptide ABC transporter, ATP-binding protein
gbs0191	0.94	0.98	0.9175	0.763333	1.035	1.195	1.01667	transcriptional antiterminator, BglG family
gbs0192	0.846667	1.045	0.921667	1.03167	1.07	1.212	0.91	PTS system, IIB component, putative
gbs0193	1.28	1.185	0.8225	1.005	0.9225	1.1575	0.996667	PTS system, IIC component, putative
gbs0194	1	0.996667	0.896667	1.38667	0.97	1.51333	1.18667	transketolase, N-terminal subunit
gbs0195	1.254	1.09	0.902	1.374	0.912	1.25	1.57	transketolase, C-terminal subunit
gbs0197	0.756667	0.716667	0.81	1.89667	2.47	2.69	0.82	ribosomal protein S15
gbs0198	1.13	0.885	1.00167	1.45833	1.115	1.46833	0.966667	polyribonucleotide nucleotidyltransferase
gbs0199	1.11333	0.95	1.00333	1.08667	0.936667	0.943333	0.883333	conserved hypothetical protein
gbs0200	1.17667	1.02667	1.01	0.876667	0.833333	0.81	0.86	serine O-acetyltransferase
gbs0201	1.095	1	0.99	0.68	0.735	0.545	0.936667	lipoprotein, putative
gbs0202	1.30667	1.16333	0.996667	0.731667	0.885	0.635	0.92	cysteinyl-tRNA synthetase
gbs0203	1.25333	1.17	1.05333	0.893333	1.05	0.776667	1.02333	conserved hypothetical protein
gbs0204	0.85	1.1675	1.15	0.8	1.045	0.73	0.913333	RNA methyltransferase, TrmH family, group 3
gbs0205	0.87	1.20667	1.06333	0.606667	0.916667	0.593333	0.906667	conserved hypothetical protein
gbs0206	0.972	0.912	1.1	1.628	1.77	2.1	0.986667	DegV family protein
gbs0207	1.19667	0.943333	0.976667	1.24333	1.54	1.27	1.29	similar to transcriptional regulator
gbs0208	1.35778	0.862222	0.911111	1.47444	0.802222	1.16222	1.06667	transposase, IS30 family, putative
gbs0209	0.976667	0.846667	0.883333	1.34667	0.82	1.21667	1.07	ribosomal protein L13
gbs0210	0.9	0.863333	0.87	0.786667	0.713333	0.836667	1.26333	ribosomal protein S9
gbs0211	1.04667	1.22667	1.06	0.753333	0.706667	0.933333	0.773333	site-specific recombinase, phage integrase family
gbs0212	0.896667	1.15667	1.14667	0.63	0.756667	0.663333	0.763333	similar to transcriptional regulator
gbs0213	1.34333	1.55667	0.356667	1.05667	0.8	1.41	1.18	conserved hypothetical protein
gbs0215	1.62	1.54667	0.286667	1.27667	0.7	1.18	1.17667	conserved domain protein
gbs0216	1.37	1.49667	0.32	1.16333	0.723333	1.23333	1.21	conserved hypothetical protein
gbs0217	1.44667	1.54	0.37	1.08333	0.646667	1.1	1.07333	replication initiation protein, putative
gbs0218	1.65333	1.77333	0.34	1.48	0.853333	1.55	1.13	hypothetical protein
gbs0219	1.52333	1.97667	0.515	1.12	0.865	1.315	0.95	recombination protein
gbs0220	1.51667	1.33333	0.386667	0.886667	0.87	1.18667	1.17	hypothetical protein
gbs0221	1.09333	0.75	0.486667	1.6	2.71333	2.44667	1.09	conserved hypothetical protein
gbs0222	1.08	0.893333	0.55	2.66	3.58667	3.76667	0.896667	conserved hypothetical protein
gbs0223	0.866667	0.52	1.27333	2.94667	2.96667	4.10667	1.07667	conserved hypothetical protein
gbs0226	0.98	0.886	2.064	0.61	1.28	0.928	1.27667	hypothetical protein
gbs0229	1.40667	0.853333	1.57667	0.613333	1.26333	0.8	1.3	hypothetical protein
gbs0230	0.818	0.666	1.022	1.828	1.642	1.564	0.743333	transcriptional regulator, MutR family
gbs0231	0.826	1.382	0.77	1.108	1.026	1.796	2.37333	transporter, putative
gbs0232	0.77	1.42	0.59	0.443333	0.436667	1.03	2.85333	amino acid ABC transporter, permease protein
gbs0233	0.83	1.39	0.5325	0.4525	0.46	0.91	2.17333	amino acid ABC transporter, amino acid-binding protein
gbs0234	0.87	1.3	0.5125	0.44	0.4925	1.0075	2.43667	amino acid ABC transporter, permease protein
gbs0235	0.7475	1.2125	0.5675	0.5375	0.59	1.2925	2.11	amino acid ABC transporter, ATP-binding protein
gbs0236	1.13667	0.05	0.87	1.23	1.82667	1.29	1.2	conserved protein of unknown function
gbs0239	0.786667	0.376667	1.13333	0.766667	0.983333	1.39	0.89	similar to replication protein (plasmid)
gbs0240	0.57	0.09	1.12667	0.563333	0.806667	0.86	1.02333	protein of unknown function
gbs0241	0.58	0.0966667	0.956667	0.66	0.833333	1.04333	0.973333	FtsK/SpoIIIE family protein
gbs0242	0.626667	0.0366667	0.963333	0.706667	0.936667	1.26667	0.95	hypothetical protein
gbs0243	0.83	0.03	1.07333	1.4	1.68333	2.97333	0.84	hypothetical protein
gbs0244	1.14	0.296667	0.996667	1.03667	1.21333	1.47667	1.05667	hypothetical protein
gbs0245	0.743333	0.746667	1.46667	0.39	0.89	0.413333	0.586667	acetyltransferase, GNAT family
gbs0246	0.84	0.77	1.41333	0.346667	0.796667	0.463333	0.666667	acetyltransferase, GNAT family
gbs0247	0.875	0.725	1.525	0.5	0.91	0.5875	0.74	acetyltransferase, GNAT family
gbs0248	0.87	0.986667	1.91333	0.76	1.14	0.866667	0.596667	exported protein of unknown function
gbs0249	0.873333	1.01333	1.54667	0.886667	1.17333	1.11	0.746667	RNA polymerase sigma factor, ECF subfamily
gbs0250	0.995	1.0025	1.7075	0.76	0.97	0.89	0.813333	transcriptional regulator, TetR family
gbs0251	1.32	1.456	0.874	1.23	1.11667	1.55	1.09	ABC transporter efflux protein, DrrB family, putative
gbs0252	0.853333	1.12	0.725	1.375	1.305	1.83	1.04333	ABC transporter, ATP-binding protein
gbs0253	0.995	0.9175	0.8675	0.7825	0.815	0.905	1.07333	conserved membrane protein of unknown function
gbs0254	1.026	1.05	0.884	0.724	1.274	1.048	1.10667	conserved hypothetical protein
gbs0255	0.784286	0.93	1.125	1.912	1.978	1.825	1.79333	exported protein of unknown function
gbs0256	1.1275	1.2725	0.9825	1.6125	1.2125	1.02	2.1	N-acetylglucosamine-6-phosphate deacetylase
gbs0257	1.07	0.54	5.8625	10.51	5.22	40.65	12.8433	isoprenylcysteine carboxyl methyltransferase (ICMT) family protein
gbs0258	0.97	1.0325	0.9725	1.095	0.7925	0.89	1.04333	glycyl-tRNA synthetase, alpha subunit
gbs0259	0.916667	1.17	0.983333	0.913333	0.753333	0.76	1.16	acyl carrier protein phosphodiesterase, putative
gbs0260	0.85	1.1175	1.0125	0.73	0.74	0.6575	1.00333	glycyl-tRNA synthetase, beta subunit
gbs0261	0.825	1.115	1.015	0.955	0.885	0.805	1.01667	conserved hypothetical protein
gbs0262	1.4475	1.325	0.7375	0.85	0.7525	0.8225	1.27667	membrane protein, putative
gbs0263	1.4075	1.0975	0.7825	1.045	0.8375	0.82	1.42	glycerol kinase
gbs0264	1.46	1.18	0.786667	1.14	0.886667	0.77	1.40667	alpha-glycerophosphate oxidase
gbs0265	1.3825	1.26	0.83	1.055	0.835	0.7	1.23	glycerol uptake facilitator protein
gbs0266	2.01167	1.28833	0.646667	1.07167	0.753333	0.808333	1.01333	NADH oxidase, putative
gbs0267	1.88	1.45857	0.627143	0.891429	0.73	0.762857	0.915	conserved hypothetical protein
gbs0268	1.16	1.2	0.803333	0.876667	0.87	0.836667	0.993333	transketolase
gbs0269	1.21	1.45	0.64	0.63	0.933333	0.786667	2.01333	conserved hypothetical protein
gbs0270	1.20667	1.44333	0.773333	0.643333	1.07	0.886667	1.88333	ABC transporter, ATP-binding protein
gbs0271	1.085	1.3025	0.86	0.91	1.13	1.11	1.92667	membrane protein, putative
gbs0272	0.73	0.488	0.61	0.872	0.73	1.168	1.06333	PTS system, IIBC components
gbs0273	0.833333	0.756667	0.943333	0.826667	1.06333	0.893333	0.61	glutamate 5-kinase
gbs0274	0.69	0.726667	1.00667	0.863333	0.88	0.776667	0.603333	gamma-glutamyl phosphate reductase
gbs0275	1.32667	1.02667	0.8	0.786667	0.816667	0.806667	0.82	conserved hypothetical protein
gbs0276	1.58333	1.67667	0.976667	0.593333	0.853333	0.656667	0.786667	cell division protein FtsL, putative
gbs0277	1.235	1.19667	0.905	0.758333	0.705	0.713333	0.84	penicillin-binding protein 2X
gbs0278	0.993333	1.06	1.00667	0.873333	0.78	0.88	0.97	phospho-N-acetylmuramoyl-pentapeptide-transferase
gbs0279	1.02333	1.09667	0.88	0.823333	1.40333	0.896667	1.07333	ATP-dependent RNA helicase, DEAD/DEAH box family
gbs0280	0.863333	1.64667	0.52	0.726667	1.19	1.38667	1.77667	ABC transporter, substrate-binding protein
gbs0281	0.936667	1.50667	0.503333	0.42	0.54	0.74	1.66667	amino acid ABC transporter, permease protein
gbs0282	1	1.37	2.16667	1.33	1.06667	2.27333	2.18	amino acid ABC transporter, ATP-binding protein
gbs0283	1.07667	0.863333	0.926667	1.54333	0.983333	1.38333	1.17667	conserved hypothetical protein
gbs0284	0.76	0.612	1.022	1.244	1.358	1.192	1.01	thioredoxin reductase
gbs0285	0.77	0.756667	0.976667	0.6	1.14	0.693333	1.08333	nicotinate phosphoribosyltransferase
gbs0286	0.65	0.73	1.07	0.84	1.38	0.93	1.07667	NAD synthetase
gbs0287	0.945714	0.275714	2.59857	2.00143	1.82286	0.202857	0.07	aminopeptidase C
gbs0288	0.93	0.9575	0.815	0.7625	0.8375	0.825	0.836667	penicillin-binding protein 1A
gbs0289	0.9	0.896667	0.8	1.48667	2.13	1.92333	1.13333	recombination protein U
gbs0290	1.15	1.03	0.903333	1.1	1.06333	1.36	0.903333	conserved hypothetical protein
gbs0291	0.81	0.938333	0.9	1.278	1.314	1.315	0.923333	conserved hypothetical protein
gbs0292	2.09833	1.275	0.718333	0.79	1.01667	1.03667	1.07	single strand DNA binding protein
gbs0293	1.47	1.4025	0.9175	0.7875	0.92	0.7875	0.783333	conserved hypothetical protein
gbs0294	0.67	0.843333	1.19	1.53333	1.25667	1.99	1.125	autoinducer-2 production protein LuxS
gbs0295	1.28333	1.15	0.7	1.06333	0.81	1.15333	1.1	KH domain protein
gbs0296	1.16667	1.11333	0.786667	0.796667	0.803333	0.92	1.28333	ABC transporter, ATP-binding protein
gbs0297	1.4675	1.3025	0.9825	1.1175	0.93	1.28	1.12333	ABC transporter, permease protein, putative
gbs0298	1.13	1.01	0.9275	0.685	0.795	0.6525	0.86	sensor histidine kinase, putative
gbs0299	1.08667	0.9	0.906667	0.82	0.893333	0.76	1	inactivated by in frame stop codon
gbs0300	1.03	0.845	1.01	1.095	1.0325	0.9975	0.966667	membrane protein, putative
gbs0301	0.78	0.81	0.916667	1.20667	1.28	1.32667	1.07667	guanylate kinase
gbs0302	0.756667	0.783333	0.97	1.25	1.43	1.37667	1	DNA-directed RNA polymerase, omega subunit, putative
gbs0303	1.32	1.36	0.97	0.77	0.846667	0.946667	1.08667	primosomal protein N
gbs0304	1.04667	0.85	0.866667	0.663333	1.42	0.796667	1.07667	methionyl-tRNA formyltransferase
gbs0305	1.13667	1.07333	0.863333	0.83	1.38	0.963333	1.08	sun protein
gbs0306	1.1075	0.95	0.96	0.9025	1.005	0.8425	0.89	serine/threonine phosphatase, putative
gbs0307	1.07	1.11	1.0675	0.7775	0.89	0.675	0.803333	serine/threonine protein kinase
gbs0308	0.74	0.874	1.424	0.788	0.888	0.742	0.766667	conserved membrane protein of unknown function
gbs0309	0.905	1.1125	1.3725	0.505	0.835	0.5375	0.653333	sensor histidine kinase, putative
gbs0310	0.805	0.9925	1.595	0.5925	0.92	0.7575	0.956667	DNA-binding response regulator
gbs0311	0.716667	0.71	1.06333	0.893333	0.91	0.793333	0.71	hydrolase, haloacid dehalogenase family/peptidyl-prolyl cis-trans isomerase, cyclophilin type
gbs0312	0.63	0.7	1.10667	0.953333	1.16333	0.903333	0.69	general stress protein, putative
gbs0313	1.0875	1.2025	0.8525	1.865	1.2025	2.06	1.60667	pyruvate formate-lyase-activating enzyme
gbs0314	1.49333	1.18333	0.84	1.60667	1.04667	1.53	1.06333	transcriptional regulator, DeoR family
gbs0315	1.28667	0.996667	0.78	1.26	0.866667	1.08667	1.13	transcriptional regulator, putative
gbs0316	0.983333	1.005	0.745	1.45667	0.935	1.11	1.37	PTS system, cellobiose-specific IIA component
gbs0317	1.14	1.35333	0.725	1.54	1.2	1.195	1.49	PTS system, cellobiose-specific IIB component
gbs0318	1.21667	1.18333	0.726667	1.34667	0.92	1.15333	1.27333	PTS system, cellobiose-specific IIC component
gbs0319	1.45	1.13	0.843333	1.26667	0.91	1.07	1.07667	formate acetyltransferase
gbs0320	1.20667	0.913333	0.816667	1.57667	0.99	1.21667	1.04667	transaldolase family protein
gbs0321	1.152	1.046	0.956	2.224	1.284	1.764	1.04667	glycerol dehydrogenase
gbs0322	1.07333	0.873333	1.48667	2.36333	1.02667	1.62333	0.883333	cysteine synthase A
gbs0323	0.866667	0.96	1.32	1.75667	1.16667	1.29333	0.56	conserved hypothetical protein
gbs0324	1.14	1.375	0.84	1.37667	1.08333	1.43333	1.11333	helicase, putative
gbs0325	1.14	1.4025	1.056	1.825	1.21333	1.584	1.21667	competence protein F, putative
gbs0326	2.43833	1.42167	1.09333	3.555	3.65	3.105	1.22667	ribosomal subunit interface protein
gbs0327	0.803333	1.49667	0.846667	0.72	0.62	2.77333	2.205	aspartate kinase family protein
gbs0328	1.28333	1.09	0.79	2.09333	1.65333	2.43	1.56	hydrolase, haloacid dehalogenase-like family
gbs0329	0.946	1.398	1.808	1.102	1.638	1.158	0.926667	enoyl-CoA hydratase/isomerase family protein
gbs0330	0.992	1.402	1.2	0.74	1.1175	0.99	1.36333	transcriptional regulator, MarR family
gbs0331	0.94	1.242	1.166	0.45	0.834	0.558	1.31333	3-oxoacyl-(acyl-carrier-protein) synthase III
gbs0332	0.833333	1.46	1.58333	0.973333	1.81667	0.996667	1.02333	acyl carrier protein
gbs0333	0.926667	1.71333	1.63333	0.463333	0.97	0.75	2.05	enoyl-(acyl-carrier-protein) reductase II
gbs0334	0.89	1.76667	1.78333	0.523333	1.08333	0.786667	2.00333	malonyl CoA-acyl carrier protein transacylase
gbs0335	0.823333	1.31667	1.63667	0.78	1.3	1.08333	1.52667	3-oxoacyl-[acyl-carrier protein] reductase
gbs0336	0.703333	1.02667	1.61667	0.69	1.17333	0.886667	1.64667	3-oxoacyl-(acyl-carrier-protein) synthase II
gbs0337	0.74	1.04	1.64333	0.863333	1.27667	1.07333	1.81667	acetyl-CoA carboxylase, biotin carboxyl carrier protein
gbs0338	0.676667	1.00667	1.66	0.78	1.23333	1.02333	1.62	(3R)-hydroxymyristoyl-(acyl-carrier-protein)dehydratase
gbs0339	0.62	0.943333	1.61333	0.883333	1.22667	1.01333	1.78667	acetyl-CoA carboxylase, biotin carboxylase
gbs0340	0.605714	0.96	1.74286	0.94	1.22143	1.03714	1.68667	acetyl-CoA carboxylase, carboxyl transferase, beta subunit
gbs0341	0.573333	0.893333	1.74667	1.2	1.75667	1.37667	1.84	acetyl-CoA carboxylase, carboxyl transferase, alpha subunit
gbs0342	0.876667	0.906667	1.16667	0.84	1.49	0.776667	1.54333	conserved hypothetical protein
gbs0343	0.646667	0.85	1.06	1.13333	0.98	0.9	1.02333	seryl-tRNA synthetase
gbs0344	0.806667	0.506667	0.773333	1.35333	1.59667	1.56667	1.42667	conserved membrane protein of unknown function
gbs0345	0.75	0.9425	1.245	2.105	1.6775	2.54	1.47333	conserved hypothetical protein
gbs0346	0.59	1.01333	1.14	1.05	0.856667	1.71667	1.52667	PTS system, mannose-specific IID component
gbs0347	0.586667	1.02667	1.24333	0.896667	0.72	1.40333	1.39333	PTS system, mannose-specific IIC component
gbs0348	0.623333	1.18667	1.40667	1.50667	1.15667	2.64	1.37333	PTS system, mannose-specific IIAB components
gbs0349	0.765	1	1.105	1.5075	1.495	1.6275	0.886667	hydrolase, haloacid dehalogenase-like family
gbs0350	0.748	1.16	1.076	1.378	1.032	1.6	1.63667	membrane protein, putative
gbs0351	1.02	0.52	2.38667	2.26333	1.62667	3.67	4.11	membrane protein, putative
gbs0352	0.99	0.68	2.36667	2.95	1.99667	3.82333	4.17	xanthine/uracil permease family protein
gbs0353	1.055	1.05333	1.18	1.67833	1.37167	2.04333	0.86	conserved hypothetical protein
gbs0354	0.993333	1.05667	1.06	0.68	0.81	0.793333	0.776667	acetyltransferase, GNAT family
gbs0355	1.17667	1.42333	1.04667	0.593333	0.72	0.6	0.77	protein of unknown function
gbs0356	1.11	1	0.92	0.615	0.81	0.655	0.833333	conserved hypothetical protein
gbs0357	1.12667	0.896667	0.796667	0.646667	1.09333	0.75	0.763333	HIT family protein
gbs0358	1.50667	1.06	4.85667	10.07	6.91	89.5367	54.5233	exported protein of unknown function
gbs0359	0.9	0.71	1.21667	1.15	1.55333	2.16333	3.53	ABC transporter, ATP-binding protein
gbs0360	0.8925	0.75	1.2925	1.1875	1.35	2.16	3.04	ABC transporter, permease protein
gbs0411	0.95	1.10333	0.823333	1.41333	1.61333	1.44	0.923333	conserved hypothetical protein
gbs0412	1.11	1.20333	0.76	1.49667	1.47667	1.60333	1.19667	conserved hypothetical protein
gbs0413	1.9925	1.425	0.7425	1.4125	1.2275	1.785	1.17	conserved hypothetical protein
gbs0414	1.59333	1.59333	0.736667	0.503333	0.53	0.576667	1.10333	N utilization substance protein A
gbs0415	1.46667	1.76333	0.8	0.403333	0.533333	0.456667	0.98	conserved hypothetical protein
gbs0416	1.55	1.7525	0.8025	0.55	0.64	0.6325	1.09	ribosomal protein L7A family
gbs0417	1.555	1.4275	0.6925	0.6075	0.585	0.535	1.18	translation initiation factor IF-2
gbs0418	1.5775	1.365	0.735	0.8125	0.6925	0.6775	1.16333	ribosome-binding factor A
gbs0419	0.725	0.1825	6.3825	5.9525	4.4075	3.71	0.546667	similar to esterase
gbs0420	1.12667	1.05333	0.916667	1.23333	1.02667	1.65333	1.20667	transcriptional repressor CopY
gbs0421	1.27	0.996667	0.783333	0.703333	0.643333	0.776667	1.09667	copper-transporter ATPase CopA
gbs0422	1.44	1.21333	0.856667	1.28333	0.96	1.37333	1.15667	copper-transporter protein CopZ
gbs0423	1.0625	0.9	1.03	1.2075	1.0325	1.07	0.9	conserved membrane protein of unknown function
gbs0424	0.93	0.822	1.028	1.132	1.11	0.854	0.863333	hydrolase, haloacid dehalogenase-like family
gbs0425	1.01167	1.13833	0.95	0.581667	0.798333	0.658333	0.866667	DNA polymerase I
gbs0426	1.18333	1.56	1.00667	0.283333	0.583333	0.306667	1.02667	CoA-binding domain protein
gbs0427	0.966667	1.05333	1.18	1.31	1.19667	1.31	1.17333	transcriptional regulator, Fur family
gbs0428	1.03857	1.02667	1.59667	1.11875	1.27556	6.23	5.99	cell wall surface anchor family protein, similar to fibrinogen binding protein
gbs0429	0.82	0.846667	0.98	1.14	1.44333	1.28	1.38667	DNA-binding response regulator
gbs0430	0.864	0.938	1.034	1.226	1.31	1.268	1.21667	sensor histidine kinase
gbs0431	0.96	0.86	0.83	1.38667	1.07667	1.27333	1.35333	membrane protein, putative
gbs0432	0.623333	1.15	1.31667	1.22333	0.966667	0.986667	0.723333	queuine tRNA-ribosyltransferase
gbs0433	0.866667	0.863333	0.7	2.63	1.01333	1.53333	1.58	conserved hypothetical protein
gbs0434	0.87	0.906667	0.716667	1.86667	0.806667	1.04	1.41	BioY family protein
gbs0435	0.863333	0.811667	1.15333	1.29333	1.60833	1.06167	0.776667	AtsA/ElaC family protein
gbs0436	0.903333	0.736667	1.19	1.13	1.60333	0.89	0.876667	cytidine/deoxycytidylate deaminase family protein
gbs0437	0.983333	1.00667	1.17	1.2	1.03	1.02333	1.37667	glucose-6-phosphate isomerase
gbs0438	0.895	0.69	0.82	1.0525	1.32	0.85	0.586667	5-formyltetrahydrofolate cyclo-ligase family protein
gbs0439	1.014	0.764	0.804	0.708	0.852	0.584	0.603333	rhomboid family protein
gbs0440	2.7725	1.13	0.5325	1.435	1.08	1.07	0.843333	similar to putative ABC transporter (binding protein)
gbs0441	0.963333	1.01667	0.976667	0.793333	0.88	1.02	1.26333	UTP-glucose-1-phosphate uridylyltransferase
gbs0442	0.936667	0.933333	0.946667	0.763333	0.826667	1.06	1.24333	glycerol-3-phosphate dehydrogenase (NAD(P)+)
gbs0443	0.9825	1.2575	0.93	1.42	2.11	2.3475	1.44333	ribonuclease P protein component
gbs0444	1.08167	1.225	0.921667	0.713333	1.11833	1.155	1.47667	SpoIIIJ family protein
gbs0445	1.18	1.4325	1.055	1.175	1.3825	1.7625	1.48333	R3H domain protein
gbs0446	1.11667	0.94	0.966667	2.13667	1.5	2.55667	1.49333	conserved hypothetical protein
gbs0447	0.87	1.0925	1.05	1.175	1.935	2.2525	1.155	recX protein
gbs0448	1.21	0.996	0.702	0.64	0.77	0.662	1.42333	RNA methyltransferase, TrmA family
gbs0449	1.182	0.972	0.82	0.93	1.012	1.22	1.53667	conserved hypothetical protein
gbs0450	0.9225	0.92	0.9275	1.1925	1	1.605	1.63	acetyltransferase, GNAT family
gbs0452	0.8725	0.8325	4.63	3.1325	3.2975	3.695	2.82333	glycosyl transferase, group 2 family protein
gbs0453	0.963333	0.476667	2.47333	2.18	1.51667	1.19333	0.293333	ribonucleoside-diphosphate reductase 2, beta subunit
gbs0455	1.11333	0.586667	2.21	1.18667	1.09	0.786667	0.26	ribonucleoside-diphosphate reductase 2, alpha subunit
gbs0458	1.002	1.278	1.932	0.615	1.46	1.096	0.89	conserved domain protein
gbs0459	0.973333	1.35	2.07	0.505	1.554	1.1225	1.01	hypothetical protein
gbs0460	1.07	1.13	1.8625	0.495	1.365	1.22	1.08333	carboxymuconolactone decarboxylase family protein
gbs0461	1.06333	1.38667	1.81	0.563333	1.5	1.43	1.16667	conserved hypothetical protein
gbs0462	1.00333	1.21667	1.62333	0.6	1.44	1.75333	1.28333	transcriptional regulator, MerR family
gbs0463	1.03667	1.26	2.44333	1.13333	1.45667	2.75333	1.36333	alcohol dehydrogenase, zinc-containing
gbs0464	0.843333	1.34667	1.61667	0.696667	1.32667	2.21333	1.09667	similar to alcohol dehydrogenase (N-terminal part)
gbs0465	0.885	1.1	1.78	0.565	1.35	0.635	0.426667	oxidoreductase, aldo/keto reductase family
gbs0466	0.94	1.075	1.9675	0.8425	1.91	0.9175	0.39	similar to similar to oxydoreductases, N-terminal part
gbs0467	0.406667	0.483333	1.91333	1.01667	3.7	0.84	0.343333	cation efflux system protein
gbs0468	0.786667	0.93	1.26333	1.09333	1.46667	1.13	0.7	transcriptional regulator, TetR family
gbs0469	0.723333	1.16333	1.18	0.46	0.736667	0.483333	0.506667	transcriptional regulator, AraC family
gbs0470	0.5025	2.515	1.215	0.5275	0.87	1.965	3.3	surface protein Rib
gbs0471	1.0925	1.105	0.845	1.03	1.81	1.47	0.663333	DNA-damage-inducible protein J, putative
gbs0472	1.22	1.1775	0.8075	0.8725	1.6475	1.0625	0.64	conserved hypothetical protein
gbs0473	1.18333	1.25	0.846667	1.08667	1.71	1.20333	0.616667	exported protein of unknown function
gbs0474	1.425	1.52	0.81	0.75	0.755	0.53	0.82	hypothetical protein
gbs0475	1.138	1.044	0.94	0.788	0.79	0.816	0.933333	transcriptional regulator, Cro/CI family
gbs0476	1.16333	1.26	0.92	1.30333	0.82	1.37667	0.986667	membrane protein, putative
gbs0477	0.823333	1.11667	0.903333	1.43	1.05	1.2	1.11	exported protein of unknown function
gbs0478	1.60667	0.763333	4.25	3.515	1.98333	5.855	5.04333	hypothetical protein
gbs0479	1.05	0.833333	0.856667	1.21	0.913333	1.03667	1.44667	cell wall surface anchor family protein, putative
gbs0480	0.855	1.06	1.475	2.26	1.99	1.77	0.883333	hypothetical protein
gbs0481	0.97	1.00667	1.54667	1.075	0.94	1.33	1.065	conserved hypothetical protein
gbs0482	0.95	1.15333	1.36667	0.923333	1.19667	1.17	0.546667	similar to integrase (N-terminal part)
gbs0483	1.16333	1.13333	1.11	0.57	0.743333	0.58	0.676667	site-specific recombinase, phage integrase family
gbs0484	0.773333	0.573333	1.80667	1.84333	2.16	3.43667	3.55333	hypothetical protein
gbs0485	0.82	0.56	1.87	1.61	2	3.06	4.555	hypothetical protein
gbs0486	0.756667	0.573333	1.57	1.4	1.71333	2.66	3.51333	Similar to methyltransferase
gbs0487	0.716667	0.86	1.41333	2.02	2.52667	2.18667	0.72	conserved hypothetical protein
gbs0488	0.573333	0.73	0.993333	1.23	1.3	1.31	0.946667	conserved domain protein
gbs0489	0.713333	0.996667	0.923333	0.826667	0.573333	0.85	1.07	acetyltransferase, GNAT family
gbs0490	0.73	1.0425	0.9525	0.86	0.5925	0.925	1.17333	acetyltransferase, GNAT family
gbs0491	0.713333	1.05333	0.883333	0.836667	0.663333	0.87	1.11667	conserved hypothetical protein
gbs0492	0.6625	1.01	0.935	0.9725	0.7275	0.935	1.13667	valyl-tRNA synthetase
gbs0493	1.36667	1.56333	1.45	1.07	1.24667	2.79	4.75	hypothetical protein
gbs0494	0.745	0.6825	1.37	1.43	0.9775	1.17	0.556667	oxidoreductase, Gfo/Idh/MocA family
gbs0495	0.982	0.886	1.262	1.738	1.566	1.542	1.23667	magnesium transporter, CorA family
gbs0496	0.972	0.852	0.976	1.264	0.99	0.972	0.763333	conserved hypothetical protein
gbs0497	0.8125	0.65	2.04	1.955	1.2225	1.0025	0.596667	aspartate--ammonia ligase
gbs0498	0.923333	0.77	1.02333	2.09	3.11	2.21	0.86	bacteriocin transport accessory protein, putative
gbs0499	0.946	0.964	1.134	1.266	1.41	1.076	0.693333	type II DNA modification methyltransferase, putative
gbs0500	0.98	0.81	1.17	0.936667	1.16	0.706667	0.733333	conserved membrane protein of unknown function
gbs0501	1.05	0.943333	1.21	1.03	1.31333	0.913333	0.716667	phosphopantetheine adenylyltransferase
gbs0502	1.01667	0.953333	1.13333	0.766667	1.175	0.658333	0.686667	exported protein of unknown function
gbs0503	1.00833	1.095	1.395	0.981667	0.981667	0.878333	0.796667	5'-nucleotidase, C-terminal domain
gbs0504	0.99	1.35333	0.77	0.386667	0.5	0.636667	1.24667	conserved hypothetical protein
gbs0505	0.823333	1.19667	0.82	0.606667	0.553333	0.863333	1.37333	conserved hypothetical protein
gbs0506	0.726667	1.25333	0.83	0.62	0.64	0.89	1.39	VanZF domain protein
gbs0507	1.264	1.212	0.616	0.724	0.494	1.416	2.13	ABC transporter, ATP-binding/permease protein
gbs0508	1.21333	1.20333	0.64	0.703333	0.536667	1.27	2.19	ABC transporter, ATP-binding/permease protein
gbs0509	0.8325	0.955	0.9675	1.565	1.3625	1.6375	1.44667	anthranilate synthase component II
gbs0510	1.205	1.195	0.6825	2.2625	0.9925	1.8125	1.49667	BioY family protein
gbs0511	1.09333	1.1	0.683333	3.28333	1.17	2.06	1.43667	biotin synthetase
gbs0512	1.20667	1.15333	0.716667	1.62	1.08333	1.19667	1.47	hypothetical protein
gbs0514	1.2025	1.175	0.8425	1.34	0.985	1.4025	1.24	AMP-binding enzyme domain protein
gbs0515	0.813333	0.726667	0.87	1.82	2.59333	1.95	1.08333	endonuclease III
gbs0516	0.916667	1.10667	0.92	1.19667	1.14667	1.13333	1.1	type IV prepilin peptidase-related protein
gbs0517	1.00333	0.986667	1.06	2.38667	2.75333	2.17333	0.86	conserved hypothetical protein
gbs0518	0.906667	0.863333	0.976667	0.943333	1.04	0.863333	0.76	glucokinase
gbs0519	1.01	0.9425	0.96	1.29	1.2525	1.15	0.893333	rhodanese-like domain protein
gbs0520	0.996667	0.953333	1.04	1.02667	0.796667	1	1.45667	elongation factor Tu family protein
gbs0521	0.886667	1.07667	1.17	0.903333	1.04	0.923333	1.42333	conserved hypothetical protein
gbs0522	1.026	0.92	1.17	0.644	0.824	0.656	0.646667	UDP-N-acetylmuramoylalanine--D-glutamate ligase
gbs0523	0.943333	1.18	1.40667	0.573333	0.6	0.54	0.673333	UDP-N-acetylglucosamine--N-acetylmuramyl- (pentapeptide) pyrophosphoryl-undecaprenol N-acetylglucosamine transferase
gbs0524	0.996667	1.36	1.45667	0.48	0.61	0.433333	0.553333	cell division protein DivIB, putative
gbs0525	1.12	1.12333	0.89	0.693333	0.753333	0.71	1.04	cell division protein FtsA
gbs0526	1.176	1.23	0.882	0.516	0.68	0.53	0.913333	cell division protein FtsZ
gbs0527	1.17	1.69667	1.09	0.306667	0.563333	0.343333	0.88	ylmE protein, putative
gbs0528	1.194	1.622	1.042	0.278	0.512	0.324	0.943333	ylmF protein
gbs0529	1.26333	1.57333	0.986667	0.28	0.51	0.35	0.853333	YGGT family protein
gbs0530	1.25	1.508	0.984	0.35	0.566	0.398	0.94	ylmH protein
gbs0531	1.11667	1.22333	1.11	0.88	1.02333	0.82	0.943333	cell division protein DivIVA, putative
gbs0532	0.9525	1.025	0.9825	1.0175	0.865	0.8	1.35333	isoleucyl-tRNA synthetase
gbs0533	0.7325	0.9	1.5525	2.4325	3.6325	2.5275	1.14667	conserved hypothetical protein
gbs0534	0.928	0.868	0.946	1.366	1.472	2.366	1.07	MutT/nudix family protein
gbs0535	1.1375	0.825	0.8725	0.775	0.9025	0.97	1.08333	ATP-dependent Clp protease, ATP-binding subunit
gbs0536	0.836667	1.03333	1.31	7.84	10.0033	7.86667	0.866667	conserved hypothetical protein
gbs0537	1.51	1.37333	0.846667	2.23	1.19667	1.23	2.65333	amino acid ABC transporter, permease protein
gbs0538	1.25667	1.31333	0.833333	2.10333	1.14	1.2	2.66667	amino acid ABC transporter, ATP-binding protein
gbs0539	1.09333	1.13667	1.30333	1.19	1.18333	0.876667	1.33	phosphoglucomutase/phosphomannomutase family protein
gbs0540	0.52	0.58	1.26	0.956667	1.39667	1.14333	0.433333	methylenetetrahydrofolate dehydrogenase/methenyltetrahydrofolate cyclohydrolase
gbs0541	0.4725	0.5525	1.285	0.86	1.085	0.9575	0.46	protein of unknown function
gbs0542	1.18	0.95	1.00667	0.856667	1.05	0.943333	1.03333	exodeoxyribonuclease VII, large subunit
gbs0543	1.24	1.01	1.06	1.08	1.33	1.175	0.89	exodeoxyribonuclease VII, small subunit
gbs0544	1.27	0.995	0.9175	0.585	0.87	0.65	0.843333	geranyltranstransferase, putative
gbs0545	1.47333	1.24667	0.96	0.413333	0.843333	0.506667	0.796667	hemolysin A
gbs0546	1.38667	1.28	1.10667	0.416667	0.753333	0.45	0.843333	arginine repressor ArgR, putative
gbs0547	1.24	1.31333	1.10333	0.326667	0.616667	0.393333	0.843333	DNA repair protein RecN
gbs0548	0.91	0.998	1.054	0.87	1.216	0.922	0.883333	DegV family protein
gbs0549	1.20333	1.03333	0.833333	0.603333	0.94	0.656667	0.72	lipase/acylhydrolase
gbs0550	1.29	1.2075	0.84	0.56	0.865	0.59	0.766667	conserved hypothetical protein
gbs0551	0.795	0.72	1.355	4.795	5.855	5.01	0.733333	DNA-binding protein HU
gbs0552	0.865	0.72	1.405	3.63	4.26	4.67	0.886667	hypothetical protein
gbs0553	0.646667	0.816667	1.17667	3.03667	2.37	2.68667	1.16	dihydroorotate dehydrogenase A
gbs0554	0.823333	0.9	1.29333	0.82	0.75	0.73	0.6	beta-lactam resistance factor
gbs0555	1.01667	1.20667	1.32667	0.446667	0.583333	0.476667	0.58	beta-lactam resistance factor
gbs0556	1.09	1.25	1.3	0.39	0.673333	0.476667	0.56	murM protein, putative
gbs0557	1.11	1.30333	1.5	0.856667	0.943333	0.936667	0.59	hydrolase, haloacid dehalogenase-like family
gbs0558	1.229	1.102	2.437	1.32	0.997	2.072	0.57	HD domain protein
gbs0559	0.8875	0.7325	1.185	1.4875	1.3	1.1625	0.73	conserved hypothetical protein
gbs0560	0.82	0.413333	0.706667	1.20167	1.27333	1.60667	1.875	cation-transporting ATPase, E1-E2 family
gbs0561	1.1775	0.925	0.7375	1.6225	1.67	1.3325	1.06	conserved hypothetical protein
gbs0562	1.39667	1.05333	0.983333	0.803333	0.906667	0.676667	0.783333	fructose-1,6-bisphosphatase, putative
gbs0563	0.96	1.04	0.586667	0.533333	0.686667	1.30667	1.78	iron-sulfur cluster-binding protein, putative
gbs0564	0.846667	0.98	0.906667	0.76	1.43	0.92	1.07333	Similar to peptide chain release factor RF-2
gbs0565	0.846667	1.07	0.916667	0.763333	1.09	0.883333	1.20333	cell division ABC transporter, ATP-binding protein FtsE
gbs0566	0.82	1.02667	0.916667	0.886667	0.983333	1.09333	1.33	cell division ABC transporter, permease protein FtsX
gbs0567	0.8975	0.7875	1.255	1.4775	1.1275	1.2625	0.576667	carboxymethylenebutenolidase-related protein
gbs0568	0.87	0.796667	1.48333	1.89667	1.40667	1.74333	0.563333	metallo-beta-lactamase superfamily protein
gbs0569	1.6275	0.9775	1.3575	1.525	1.1625	0.9275	0.766667	oxidoreductase, short chain dehydrogenase/reductase family
gbs0570	0.966667	1.03333	0.85	0.81	0.763333	0.826667	0.88	DNA polymerase III, epsilon subunit/ATP-dependent helicase DinG
gbs0571	0.733333	1	0.886667	0.99	0.663333	1.03667	1.11667	aspartate aminotransferase
gbs0572	0.796667	1.04	0.853333	1.21333	0.823333	1.28333	1.1	asparaginyl-tRNA synthetase
gbs0573	0.7375	1.01	1.115	1.065	0.6275	0.87	0.916667	conserved hypothetical protein
gbs0574	0.752	1.054	1.066	0.94	0.548	0.788	0.926667	inosine-uridine preferring nucleoside hydrolase
gbs0575	0.686667	0.663333	1.26667	2.46333	2.57333	2.35333	0.56	OsmC/Ohr family protein
gbs0576	0.776667	0.823333	1.16	0.983333	1.33667	0.883333	0.86	conserved hypothetical protein
gbs0577	0.896667	0.946667	1.07	0.713333	1.00667	0.696667	0.82	conserved hypothetical protein
gbs0578	1.08	1.06667	1.12667	0.596667	0.99	0.603333	0.686667	conserved hypothetical protein
gbs0579	0.91	0.916667	1.2	0.93	0.99	0.84	0.706667	dipeptidase
gbs0580	0.956667	0.91	1.3	0.856667	1.21333	0.553333	1.64667	zinc ABC transporter, zinc-binding adhesion liprotein
gbs0581	1.35	0.772	0.696	2.034	2.244	2.536	1.39	ribosomal protein L31
gbs0582	0.873333	0.633333	1.16333	1.43	2.28333	1.51	0.726667	DHH family protein
gbs0583	0.713333	0.786667	1.07333	2.29667	1.74667	2.13667	1.44	adenosine deaminase, putative
gbs0584	0.716667	0.853333	1.32	1.68333	1.61	1.46	0.936667	flavodoxin
gbs0585	0.813333	0.773333	1.24	1.92333	1.46	1.55	1.24	chorismate mutase, putative
gbs0586	0.993333	0.916667	1.12333	1.66667	1.03333	1.22	1.33333	voltage-gated chloride channel family protein
gbs0587	0.683333	0.786667	0.89	1.11	1.01333	1.27	1.05333	ribosomal protein L19
gbs0588	0.93	1.14	0.94	0.93	0.925	1.2	1.055	similar to integrase C-terminal part (truncated)
gbs0589	1.72	0.966667	0.543333	1.85667	0.836667	1.9	1.36	conserved hypothetical protein
gbs0592	1.96333	0.996667	0.533333	2.30667	1.03333	2.04667	1.64667	similar to transposase
gbs0593	1.49333	0.983333	1.35667	2.39667	1.655	2.345	0.953333	conserved hypothetical protein
gbs0594	2.01	1.33667	0.823333	1.07667	0.826667	1.04	1.47333	transmembrane protein Vexp1
gbs0595	2.2775	1.5275	0.89	0.82	0.9575	1.045	1.43667	ABC transporter, ATP-binding protein Vexp2
gbs0596	1.8825	1.4675	0.8925	1.39	1.01	1.2975	1.54667	transmembrane protein Vexp3
gbs0597	2.38667	2.04333	0.98	1.91	1.08667	1.46333	1.99333	DNA-binding response regulator VncR
gbs0598	1.54	1.816	1.156	1.05	0.998	0.88	1.79	sensor histidine kinase VncS
gbs0599	1.09	0.996667	1.26333	1.22	1.15667	1.28333	1.44	Similar to transposase C-terminal end (truncated)
gbs0601	1.20333	1.02667	1.59	1.63667	1.06	1.41	0.966667	rod shape-determining protein RodA, putative
gbs0602	1.47286	1.25571	0.79	1.35143	1.43143	1.50571	1.47667	hydrolase, haloacid dehalogenase-like family
gbs0603	1.59	1.37	0.82	0.563333	0.75	0.653333	1.32667	DNA gyrase, B subunit
gbs0604	1.26143	1.35143	0.9	0.851429	0.77	0.982857	1.29	septation ring formation regulator EzrA, putative
gbs0605	0.533333	0.71	1.22	1.37667	1.27667	1.28	0.973333	phosphoserine phosphatase SerB
gbs0606	0.813333	0.64	1.30667	1.40667	1.39667	1.2	0.866667	MutT/nudix family protein
gbs0607	0.74	0.69	1.48333	1.68333	1.8	1.49333	0.823333	conserved hypothetical protein
gbs0608	0.523333	0.746667	1.41667	0.92	0.713333	0.78	0.706667	enolase
gbs0609	1.31667	2.34	1.09667	0.49	0.503333	1.81333	3.21	exported protein of unknown function
gbs0610	0.973333	1.04667	0.79	0.5	0.676667	0.763333	1.05333	3-phosphoshikimate 1-carboxyvinyltransferase
gbs0611	1.07	1.32	0.786667	0.346667	0.67	0.523333	0.95	shikimate kinase
gbs0612	0.806667	1.03667	0.88	0.67	0.793333	0.91	1.00667	psr protein
gbs0613	1.17333	1.26	0.656667	0.446667	0.62	0.71	1.23667	RNA methyltransferase, TrmA family
gbs0614	1.39333	1.50667	0.743333	0.413333	0.703333	0.863333	1.155	hypothetical protein
gbs0615	2.05667	1.52	0.943333	0.623333	0.78	0.663333	0.876667	acid phosphatase, class B
gbs0616	2.1	2.07667	1.09333	0.543333	0.873333	0.703333	1.14333	conserved hypothetical protein
gbs0617	0.995	0.7675	0.7	1.25	1.8675	1.52	1.17333	similar to putative transcriptional regulator (TetR/AcrR family) C-terminal part
gbs0618	1.305	0.97	0.84	1.92	2.585	4.01	1.23333	similar to putative transcriptional regulator (TetR/AcrR family) N-terminal part
gbs0619	1.1875	0.9625	0.8525	1.44333	0.963333	1.32	1.21	similar to C protein alpha-antigen N-terminal part
gbs0620	1.20667	0.936667	1.43333	1.19667	1.32	1.40333	1.36667	transposase OrfB, IS3 family
gbs0621	0.9	0.79	1.53333	1.11	1.30333	1.24333	1.39667	transposase OrfA, IS3 family
gbs0622	1.635	1.08	0.79	1.22	1.01	1.36	1.14667	hypothetical protein
gbs0623	1.275	1.35	0.86	1.37	1.48		1.19	hypothetical protein
gbs0624	1.27	0.97	0.655	1.05	1.09	1.21	1.30667	hypothetical protein
gbs0625	0.84	0.626667	1.57333	1.07333	1.12667	1.18333	1.53667	similar to chaperonin (heat shock protein 33 homolog)
gbs0626	0.795	0.65	1.65	1.535	1.45	1.77	1.95333	similar to transcriptional regulator (C-terminal part)
gbs0627	0.7025	0.655	1.87	2.4725	1.9475	2.93	2.26667	transcriptional regulator, AraC family
gbs0628	0.97	1.15	0.933333	0.686667	0.796667	0.863333	1.09667	conserved exported protein of unknown function
gbs0629	0.77	1.205	1.02	1.9	1.07	1.63	0.97	cell wall surface anchor family protein
gbs0630	1.16333	1.25667	0.956667	1.36	1.105	1.35667	1.00667	sortase family protein
gbs0631	0.955	1.02667	0.905	1.365	0.895	1.3	1	sortase family protein
gbs0632	0.853333	1.11333	1.00333	0.82	0.876667	0.78	0.94	cell wall surface anchor family protein, putative
gbs0633	1.07333	1.17	0.98	1.16333	0.82	1.1	1.05667	similar to hypothetical sortase protein (N-terminal part)
gbs0634	0.98	1.17333	0.983333	1.15333	0.996667	1.40333	1.24333	sortase family protein
gbs0635	1.17333	0.866667	1.01667	1.85667	1.06	1.52333	0.87	similar to transposase
gbs0636	0.95	1.37	1.07	1.51		1.1	1.17	protein of unknown function
gbs0637	0.77		1.19	1.41	0.96	1.31	0.996667	hypothetical protein
gbs0638	1.03	0.935	1.17	1.08	1.165	0.89	1.15	hypothetical protein
gbs0639	1.09	1.06333	0.97	1.425	1.04333	1.755	1.33333	hypothetical protein
gbs0640	1.05333	0.71	1.11333	1.54667	0.933333	1.16667	1.08	lipoprotein, putative
gbs0641	2.08857	0.964286	1.03143	2.79143	1.69429	2.96857	1.85667	ABC transporter, ATP-binding protein
gbs0642	2.28333	1.08	0.97	1.81333	1.11667	1.67333	1.88	membrane protein, putative
gbs0643	2.36	1.23	1.07667	1.87333	1.07667	2.22	1.97	conserved membrane protein of unknown function
gbs0645	1.38667	0.813333	4.91333	2.12	2.01	6.04	9.73	cylD protein
gbs0647	1.46	0.875	6.455	1.845	2.4875	5.17	8.61667	acyl carrier protein AcpC
gbs0648	1.69667	0.896667	6.50667	1.74667	2.39333	5.06	9.50333	cylZ protein
gbs0649	1.48333	0.846667	6.71333	1.86333	2.49333	5.50333	8.18667	cylA protein
gbs0650	1.395	0.875	6.425	1.485	1.86167	3.84667	6.13	cylB protein
gbs0651	1.59	0.958	7.376	1.6	2.104	3.978	5.64333	cylE protein
gbs0652	1.2875	0.71	7.1375	1.9675	2.675	5.0625	5.49333	cylF protein
gbs0653	1.32	0.7125	6.39	1.855	2.43	4.3825	4.91	cylI protein
gbs0654	1.282	0.806	6.468	2.062	2.902	4.78	5.38	cylJ protein
gbs0655	1.33333	0.78	6.27	2.34	3.32	5.43333	5.25333	cylK protein
gbs0657	0.7	1.17667	1.13	1.45	1.045	1.08667	1.45333	Similar to ABC transporter (permease) (N-terminal part)
gbs0660	1.245	0.975	0.85	0.9525	0.9925	0.7575	0.76	conserved hypothetical protein
gbs0662	0.773333	1	0.456667	0.53	0.683333	1.16667	2.13667	DedA family protein, putative
gbs0664	0.746667	0.536667	0.903333	0.791667	1.81333	0.77	2.92333	membrane protein, putative
gbs0665	0.6725	0.78	1.0825	1.025	1.1775	0.86	0.753333	conserved hypothetical protein
gbs0666	0.96	0.906667	0.833333	1.24333	1.63333	1.18667	0.876667	transcriptional regulator, LysR family
gbs0667	0.978	1.464	1.006	1.282	1.578	1.27	1.84667	regulatory protein, putative
gbs0668	0.903333	1.79667	1.20667	1.66667	1.37333	1.74333	2.05667	D-lactate dehydrogenase
gbs0669	0.766667	1.0475	0.833333	1.04	0.835	1.155	1.29	sugar transporter, putative
gbs0670	0.87	0.902	1.00667	1.0225	0.915	0.946667	0.806667	2-keto-3-deoxygluconate kinase
gbs0671	0.97	0.935	0.876667	0.761667	0.811667	0.795	0.643333	beta-glucuronidase
gbs0672	0.643333	0.696667	1.44	1.22667	0.976667	0.85	0.553333	transcriptional regulator, GntR family
gbs0673	1.65	1.07	0.52	0.87	0.683333	0.723333	0.95	2-dehydro-3-deoxyphosphogluconate aldolase/4-hydroxy-2-oxoglutarate aldolase
gbs0674	1.48667	1.02667	0.56	0.903333	0.843333	0.683333	0.966667	glucuronate isomerase
gbs0675	1.36333	1.36	0.643333	0.77	0.833333	0.726667	0.74	mannonate dehydratase
gbs0676	1.36667	1.07667	0.716667	0.8	1.07	0.79	0.796667	D-mannonate oxidoreductase
gbs0677	1.01	1.17667	0.78	0.563333	0.656667	0.57	0.67	hydrolase, haloacid dehalogenase-like family
gbs0678	1.1425	0.9325	0.7725	1.095	0.8425	0.84	0.68	glycosyl hydrolase, family 3
gbs0679	0.603333	0.603333	1.41333	1.06333	1.08667	0.716667	0.48	proline dipeptidase
gbs0680	1.11833	1.00833	1.07333	1.29833	0.976667	1.195	1.16	transcriptional regulator, RegM family
gbs0681	0.985	0.975	1.015	0.605	0.9475	0.645	0.96	alpha amylase family protein
gbs0682	1.16	0.9025	0.7875	1.025	1.045	0.96	1.06333	glycosyl transferase, group 1 family protein
gbs0683	1.19333	1.04667	0.78	0.866667	0.816667	0.823333	1.10667	glycosyl transferase, group 1 family protein
gbs0684	0.693333	0.866667	0.856667	0.763333	0.74	0.753333	1.20333	threonyl-tRNA synthetase
gbs0686	0.886667	0.586667	1.20667	1.41	1.27333	1.38333	1.78667	conserved hypothetical protein
gbs0688	0.666667	0.976667	0.443333	0.41	0.316667	0.873333	2.60667	amino acid ABC transporter, permease protein
gbs0689	0.673333	0.973333	0.426667	0.403333	0.283333	0.886667	2.89667	amino acid ABC transporter, permease protein
gbs0690	0.7275	0.9575	0.3725	0.325	0.34	0.905	2.24333	amino acid ABC transporter, amino acid-binding protein
gbs0691	0.613333	0.726667	0.356667	0.406667	0.603333	1.39667	2.57333	amino acid ABC transporter, ATP-binding protein
gbs0741	1.32667	1.10667	0.816667	1.08333	1.28667	1.38	1.04	DNA-binding response regulator
gbs0742	1.53333	1.3	0.686667	0.696667	0.846667	0.78	1.04	sensor histidine kinase, putative
gbs0743	1.3425	1.05	0.69	0.7175	0.73	0.73	0.936667	metallo-beta-lactamase superfamily protein
gbs0744	1.52667	1.15667	0.783333	0.98	0.78	1.06333	1.01667	conserved membrane protein of unknown function
gbs0745	1.535	1.2575	1.085	2.295	1.755	3.055	1.07	ribonuclease III
gbs0746	1.30333	1.46833	1.222	0.748333	0.761667	0.948333	0.753333	chromosome segregation SMC protein
gbs0747	1.04667	1	0.97	0.493333	0.933333	0.56	0.786667	hydrolase, haloacid dehalogenase-like family
gbs0748	1.15	1.106	0.882	0.468	0.844	0.522	0.803333	hydrolase, haloacid dehalogenase-like family
gbs0749	0.953333	0.91	0.91	0.633333	0.82	0.68	0.796667	signal recognition particle-docking protein FtsY
gbs0750	0.958333	0.758333	1.14667	1.19667	1.20833	0.936667	0.563333	ABC transporter, substrate-binding protein
gbs0751	0.906667	0.7	1.09	0.936667	1.05667	0.776667	0.643333	ABC transporter, permease protein, putative
gbs0752	1.245	1.35	1.695	3.085	3.94	3.01	0.563333	ABC transporter, ATP-binding protein
gbs0753	1.09	0.735	0.6425	0.8475	1.1825	1.725	1.60333	bacterial luciferase family protein
gbs0754	1.43333	1.37	0.896667	0.59	0.526667	0.6	0.786667	transcriptional accessory protein Tex, putative
gbs0755	1.06667	1.17667	0.95	0.746667	0.65	0.746667	0.8	conserved hypothetical protein
gbs0756	0.506667	0.47	2.23	1.10333	2.79333	1.52333	0.146667	phage shock protein C, putative
gbs0757	0.803333	0.653333	1.27667	0.596667	0.94	0.76	0.59	HPr(Ser) kinase/phosphatase
gbs0758	1.075	0.89	1.1425	0.37	0.73	0.49	0.573333	prolipoprotein diacylglyceryl transferase
gbs0759	1.27	1.09667	1.32	0.373333	0.826667	0.473333	0.57	conserved hypothetical protein
gbs0760	1.31	1.09333	1.26667	0.456667	1.33667	0.633333	0.5	conserved exported protein of unknown function
gbs0761	0.963333	0.906667	0.756667	3.94	2.85667	6.04	0.646667	conserved hypothetical protein
gbs0762	1.18	1.77	1.19667	1.25333	0.833333	1.80667	0.846667	conserved hypothetical protein
gbs0763	0.99	1.84833	1.17333	0.79	0.71	0.983333	0.95	peptidase, U32 family
gbs0764	0.985	1.1925	1.46	4.235	3.57	3.7375	0.78	conserved hypothetical protein
gbs0765	0.72	1.87333	0.463333	0.55	0.556667	5.00667	7.81667	conserved membrane protein of unknown function
gbs0766	0.976667	1.09667	0.526667	0.88	0.456667	1.79667	1.87	Mn2+/Fe2+ transporter, NRAMP family
gbs0767	0.536667	0.23	1.28667	0.753333	0.54	1.20333	0.646667	riboflavin biosynthesis protein RibD
gbs0768	0.613333	0.31	1.22667	0.533333	0.55	0.84	0.796667	riboflavin synthase, alpha subunit
gbs0769	0.776667	0.44	1.29	0.436667	0.556667	0.733333	0.75	riboflavin biosynthesis protein RibA
gbs0770	0.75	0.44	1.54	0.72	0.826667	1.27	0.896667	riboflavin synthase, beta subunit
gbs0771	0.95	0.9375	0.8725	1.325	0.925	1.315	0.85	lysyl-tRNA synthetase
gbs0772	0.83	1.03667	1.13	1.58333	1.23667	1.59333	0.716667	hydrolase, haloacid dehalogenase-like family
gbs0773	1.12667	0.663333	1.34	1.66333	1.60333	1.70333	0.873333	phosphoglycerate mutase family protein
gbs0774	1.00333	0.796667	1.46333	1.68333	1.45667	1.65	1.10333	ebsC family protein, putative
gbs0775	0.8875	0.605	0.8	1.1125	1.235	1.1975	0.72	conserved domain protein
gbs0776	1.132	0.742	0.648	2.034	1.688	2.768	1.05	peptidase, U32 family
gbs0777	0.856667	0.813333	0.91	1.28333	1.25333	1.34	0.906667	conserved membrane protein of unknown function
gbs0778	0.923333	0.8	0.986667	1.53	1.07667	1.43333	0.856667	exported protein of unknown function/lipoprotein, putative
gbs0779	1.02333	0.816667	0.68	1.01333	0.79	0.846667	0.63	oligoendopeptidase F, putative
gbs0780	1.16	1.27	0.766667	1.07333	1.14667	0.963333	0.95	phosphoenolpyruvate carboxylase
gbs0781	1.13571	0.96	0.707143	1.15286	0.787143	1.34857	1.36667	cell division protein, FtsW/RodA/SpoVE family
gbs0782	0.62	0.56	0.993333	0.956667	1.03	1.01667	0.746667	translation elongation factor Tu
gbs0783	0.71	0.883333	1.28	1.62667	1.44667	1.77	0.94	triosephosphate isomerase
gbs0784	0.68	0.7475	1.425	1.12	0.86	1.04	0.91	phosphoglycerate mutase family protein
gbs0785	1.10667	1.11	1.05333	0.786667	0.653333	0.8	0.586667	penicillin-binding protein 2b
gbs0786	0.936667	0.89	1.05	0.786667	0.71	0.766667	0.68	recombination protein RecR
gbs0787	0.825	0.79	0.6675	1.1675	0.925	1.615	1.07	D-alanine--D-alanine ligase
gbs0788	0.893333	0.813333	1.00667	1.21	1.37667	1.31	0.836667	UDP-N-acetylmuramoylalanyl-D-glutamyl-2, 6-diaminopimelate--D-alanyl-D-alanyl ligase
gbs0789	0.833333	0.55	0.546667	2.30333	2.18333	2.74667	2.17667	oxalate:formate antiporter
gbs0790	0.916667	0.306667	2.52333	2.45333	1.72667	6.01667	3.98667	conserved membrane protein of unknown function
gbs0791	1.358	0.536	2.99	2.948	2.112	5.12	4.45333	cell wall surface anchor family protein
gbs0792	0.83	0.853333	1.1	1.61	1.09667	1.65333	0.686667	peptide chain release factor 3
gbs0793	0.745	0.73	1.2075	2.2925	2.0975	2.6925	0.863333	conserved hypothetical protein
gbs0794	1.45667	0.353333	0.846667	1.68333	1.87333	5.40667	3.69667	ABC transporter, ATP-binding protein
gbs0795	1.6825	0.375	0.895	1.66	1.4225	5.2025	4.25667	ABC transporter, permease protein
gbs0796	1.83	0.426667	0.97	1.50333	1.63667	5.14667	4.62333	YaeC family protein
gbs0797	0.908571	0.89	0.918571	1.39714	1.52	1.90143	2.34333	ATP-dependent RNA helicase, DEAD/DEAH box family
gbs0798	0.945	0.95	0.9	1.15	1.3325	1.4725	0.93	conserved hypothetical protein
gbs0799	0.9975	0.8825	0.8675	1.135	1.315	1.38	0.876667	conserved hypothetical protein
gbs0800	0.743333	0.803333	1.31333	1.65333	1.74	1.85	0.716667	acyltransferase family protein
gbs0801	1.10667	1.25	0.88	1.3	1.05	1.505	0.973333	competence protein CelA
gbs0802	0.943333	1.01	0.863333	1.01	0.806667	1.21667	0.926667	DNA internalization-related competence protein ComEC/Rec2
gbs0803	1.11667	1.24667	1.08667	1.41667	1.1	1.62	0.8	hydrolase, haloacid dehalogenase-like family
gbs0804	1.15333	0.96	0.923333	1.11	1.11667	1.29667	0.856667	sugar-binding transcriptional regulator, LacI family
gbs0805	1.07	0.536667	0.786667	0.943333	1.28333	1.22667	0.553333	conserved hypothetical protein
gbs0806	0.9875	1.0225	0.985	0.7675	1.255	1.045	0.756667	conserved domain protein
gbs0807	1.13	0.7525	0.7025	1.12	1.315	1.2625	0.92	DNA polymerase III, delta subunit, putative
gbs0808	0.76	0.493333	0.943333	1.80667	2.59667	2.27	0.98	superoxide dismutase, Fe-Mn
gbs0809	1.24667	1.34333	0.79	0.97	0.886667	1.71667	0.996667	transcriptional antiterminator LicT
gbs0810	1.585	1.94714	0.798333	1.06833	0.72	1.78	1.15	PTS system, beta-glucosides-specific IIABC components
gbs0811	1.11667	1.42667	1.1	1.58	0.973333	1.94333	1.1	6-phospho-beta-glucosidase
gbs0812	1.0675	0.8275	1.0275	0.9725	1.24	1.1075	0.666667	conserved hypothetical protein
gbs0813	1.245	1.68667	1.08	1.01667	0.653333	1.09	1.97333	glycerate kinase 2
gbs0814	1.1025	1.865	1.035	1.0125	0.8075	1.3075	1.39333	permease, GntP family
gbs0815	0.873333	1.79667	0.63	1.11333	0.69	2.58	2.38333	exported protein of unknown function
gbs0816	0.893333	0.803333	0.953333	1.44	1.32333	1.6	0.836667	transcriptional regulator, MarR family
gbs0817	0.8	0.74	0.973333	1.1	1.04333	1.06	0.943333	S-adenosylmethionine:tRNAribosyltransferase-isomerase
gbs0820	1.17	0.733333	0.813333	1.52333	1.31667	2.15333	1.06667	glutathione S-transferase family protein
gbs0821	0.9825	0.8575	0.605	1.4475	1.11	1.3225	1.10667	ribosomal small subunit pseudouridine synthase A, putative
gbs0822	0.635714	0.602857	0.738571	1.48857	1.12286	1.83286	0.966667	major facilitator family protein
gbs0824	0.7	0.7325	1.305	0.8275	0.9375	0.83	0.603333	oligoendopeptidase B
gbs0825	0.913333	1.37333	1.37	0.39	0.54	0.386667	0.69	hydrolase, haloacid dehalogenase-like family
gbs0826	0.86	0.88	1.19667	0.383333	0.63	0.576667	0.513333	O-methyltransferase family protein
gbs0827	1.0725	1.105	1.55375	0.685	1.0875	0.98	0.623333	protease maturation protein, putative
gbs0828	0.932	1.224	0.734	0.81	0.538	0.93	1.27333	conserved hypothetical protein
gbs0829	0.90625	1.18625	0.81375	0.89375	0.58375	0.92875	1.36	alanyl-tRNA synthetase
gbs0830	1.11	1.07333	0.796667	1.17333	0.59	1.05	1.37	membrane protein, putative
gbs0831	1.08	0.8	1.03333	2.33333	1.71333	2.14333	0.84	glycosyl transferase, family 8
gbs0832	1.46667	1.71667	0.986667	1.15667	1.04667	2.66	1.43667	conserved hypothetical protein
gbs0833	1.11	1.50833	0.778333	0.83	0.823333	1.50833	1.66333	transcriptional regulator, Cro/CI family
gbs0834	0.882	1.484	0.886	0.888	0.786	1.352	1.57333	membrane protein, putative
gbs0835	1.18667	0.61	0.706667	1.85667	1.73667	1.61	1.11667	membrane protein, putative
gbs0836	1.15333	1.07667	0.863333	0.523333	0.623333	0.593333	0.51	ribonucleoside-diphosphate reductase 2, beta subunit
gbs0837	1.51333	1.28333	0.703333	0.313333	0.55	0.396667	0.413333	ribonucleoside-diphosphate reductase 2, alpha subunit
gbs0838	1.142	1.004	1.158	4.876	8.116	6.006	0.386667	ribonucleoside-diphosphate reductase 2, NrdH-redoxin
gbs0839	0.913333	0.843333	1.26333	1.85333	2.03667	2.26333	0.913333	phosphocarrier protein HPr
gbs0840	0.79	0.71	1.05333	1.12	0.876667	1.25667	0.816667	phosphoenolpyruvate-protein phosphotransferase
gbs0841	0.812	0.608	1.568	1.578	1.456	1.472	0.823333	glyceraldehyde-3-phosphate dehydrogenase, NADP-dependent
gbs0842	0.946667	0.713333	2.22	1.20667	1.30667	0.586667	0.466667	polysaccharide deacetylase family protein
gbs0843	0.7	0.943333	1.21	1.26	1.3775	1.26	0.816667	ATP-dependent RNA helicase, DEAD/DEAH box family
gbs0844	0.766667	0.986667	1.33	1.90333	1.28	2.12667	0.965	uridine kinase
gbs0845	0.99	0.893333	1.04	1.07333	1.24	1.19	0.843333	conserved hypothetical protein
gbs0846	1.02333	0.956667	1	1.11	1.135	1.13	0.91	DNA polymerase III, gamma and tau subunits
gbs0847	1.024	0.874	0.91	2.44	2.666	3.846	1.14	conserved hypothetical protein
gbs0848	0.904	0.914	1.792	2.156	1.736	2.156	0.706667	biotin--acetyl-CoA-carboxylase ligase
gbs0849	0.82	0.946667	1.27333	1.36	1.13667	1.28333	1.21	S-adenosylmethionine synthetase
gbs0850	0.94	0.805	2.99667	0.596667	1.22333	10.4667	1.87	similar to fibronectin-binding protein
gbs0851	0.726	0.966	2.522	1.866	2.9	40.152	2.12667	exported protein of unknown function
gbs0852	1.15	1.785	1.46	9.065	4.925	19.335	0.51	hypothetical protein
gbs0853	1.00667	1.21	0.75	1.24	0.963333	1.3675	0.816667	membrane protein, putative
gbs0854	0.86	0.9025	0.8975	1.0425	1.02	1.28	0.93	conserved membrane protein of unknown function
gbs0855	1.1	1.17333	1.0225	1.12	1.17333	1.235	0.863333	ABC transporter, ATP-binding protein
gbs0856	0.83	1.095	0.88	0.775	0.875	0.846667	0.89	hypothetical protein
gbs0857	1.53	1.005	0.67	1.00667	0.89	1.17333	0.886667	transcriptional regulator, TenA family
gbs0858	1.3475	1.23	0.84	1.2025	0.918	1.29	0.853333	phosphomethylpyrimidine kinase
gbs0859	1.09	0.87	0.78	0.955	0.865	1.01	0.836667	hydroxyethylthiazole kinase
gbs0860	1.03333	1.32667	0.806667	0.96	0.85	1.07667	0.863333	thiamine-phosphate pyrophosphorylase
gbs0861	1.54	1.39667	0.74	1.34667	0.683333	1.54667	0.913333	UDP-N-acetylglucosamine1-carboxyvinyltransferase
gbs0862	1.23	1.09333	0.953333	0.706667	0.943333	0.83	1.01	acetyltransferase, GNAT family
gbs0863	1.5475	1.3875	0.8775	0.5325	0.83	0.5825	0.963333	CBS domain protein
gbs0864	1.05333	0.913333	1.08667	0.883333	0.96	0.903333	0.776667	methionine aminopeptidase, type I
gbs0865	0.99	0.92	1.04667	1.14333	1.04667	1.19333	0.846667	ribonuclease BN, putative
gbs0866	0.8625	1.08	0.9	1.93	1.6975	2.1	1.06333	GtrA family protein
gbs0867	0.95	1.074	1.16	1.482	1.164	1.558	1.19	conserved hypothetical protein
gbs0868	1.084	1.182	0.738	0.764	0.808	1.324	1.05333	DNA ligase, NAD-dependent
gbs0869	0.996667	1.33667	0.73	0.433333	0.576667	0.763333	0.98	bmrU protein, putative
gbs0870	0.984	1.72	1.254	1.684	1.552	2.546	1.07667	pullulanase, putative
gbs0871	1.17667	1.01333	1.14333	1.07	8.41667	1.48	1.22333	1,4-alpha-glucan branching enzyme
gbs0872	1.23	1.19	1.096	0.548	7.582	0.932	1.11	glucose-1-phosphate adenylyltransferase
gbs0873	1.172	1.148	1.092	0.598	7.814	0.976	1.01667	glucose-1-phosphate adenylyltransferase, GlgD subunit
gbs0874	1.00333	1.24333	1.05333	0.653333	9.06667	1.17667	1.24333	glycogen synthase
gbs0875	0.536667	0.87	2.15	0.7	0.853333	0.573333	0.406667	ATP synthase F0, C subunit
gbs0876	0.556667	0.836667	2.01	0.423333	0.593333	0.413333	0.393333	ATP synthase F0, A subunit
gbs0877	0.563333	0.806667	1.88333	0.476667	0.756667	0.426667	0.326667	ATP synthase F0, B subunit
gbs0878	0.55	0.903333	1.92667	0.586667	1.03667	0.526667	0.353333	ATP synthase F1, delta subunit
gbs0879	0.53	0.643333	1.83	0.653333	0.74	0.526667	0.323333	ATP synthase F1, alpha subunit
gbs0880	0.4675	0.61	1.8075	0.705	0.8675	0.4975	0.33	ATP synthase F1, gamma subunit
gbs0881	0.568333	0.631667	1.61	0.853333	0.911667	0.696667	0.303333	ATP synthase F1, beta subunit
gbs0882	0.48	0.536667	1.76667	0.616667	0.963333	0.496667	0.333333	ATP synthase F1, epsilon subunit
gbs0883	0.856667	0.626667	0.94	0.906667	0.89	0.846667	0.653333	UDP-N-acetylglucosamine1-carboxyvinyltransferase
gbs0884	0.856667	0.71	1.08667	1.09667	1.01	1.03333	0.716667	exported protein of unknown function
gbs0885	1.27333	0.943333	0.843333	0.766667	0.906667	0.736667	0.84	DNA-entry nuclease
gbs0886	0.883333	1.12	0.893333	0.666667	0.61	0.666667	1.05333	phenylalanyl-tRNA synthetase, alpha subunit
gbs0887	0.74	1.21714	0.952857	0.582857	0.66	0.615714	1.22667	acetyltransferase, GNAT family
gbs0888	0.84	1.26333	0.955	0.743333	0.68	0.748333	1.295	phenylalanyl-tRNA synthetase, beta subunit
gbs0889	1.275	1.74	0.58	1.01	0.72	6.32	3.77	conserved hypothetical protein
gbs0890	1.07667	1.12667	0.936667	0.413333	0.586667	0.516667	0.54	exonuclease RexB
gbs0891	0.913333	1.17	0.933333	0.433333	0.653333	0.546667	0.703333	exonuclease RexA
gbs0892	1.00667	1.01	0.923333	0.523333	0.71	0.713333	0.703333	magnesium transporter, CorA family
gbs0893	1.15167	0.991667	0.836667	0.665	0.883333	0.895	0.763333	tRNA modification GTPase TrmE
gbs0894	1.382	1.154	0.95	0.592	0.79	0.894	0.673333	ABC transporter, ATP-binding protein
gbs0895	0.93	0.393333	0.576667	1.24667	1.49667	1.46667	0.86	acetoin dehydrogenase, thymine PPi dependent, E1 component, alpha subunit
gbs0896	1.04333	0.47	0.573333	0.763333	0.903333	0.896667	1.14667	acetoin dehydrogenase, thymine PPi dependent, E1 component, beta subunit
gbs0897	1.27	0.556667	0.556667	0.653333	0.723333	0.73	1.00333	acetoin dehydrogenase, thymine PPi dependent, E2 component, dihydrolipoamide acetyltransferase
gbs0898	1.08667	0.516667	0.583333	0.713333	0.713333	0.83	1.00667	acetoin dehydrogenase, thymine PPi dependent, E3 component, dihydrolipoamide dehydrogenase
gbs0899	1.17333	0.683333	0.996667	0.95	1.03667	0.67	0.743333	lipoate-protein ligase A
gbs0900	1.078	0.998	1.09	1.128	0.76	0.996	0.69	cobyric acid synthase, putative
gbs0901	0.9625	0.93	1.2325	1.1075	0.81	0.9925	0.593333	mur ligase family protein
gbs0902	0.96	0.936667	1.05333	1.02333	1.23	1.16333	0.946667	conserved membrane protein of unknown function
gbs0903	1.24667	1.20333	0.95	0.513333	0.786667	0.523333	0.95	conserved exported protein of unknown function
gbs0904	0.82	1.06667	1.39667	1.13333	1.16	1.22667	0.59	phosphoglucomutase/phosphomannomutase family protein
gbs0905	0.915	0.89	1.06667	1.18333	1.12333	1.21667	0.696667	conserved hypothetical protein
gbs0906	0.903333	0.893333	1.35333	1.60333	1.38333	1.51333	0.73	conserved hypothetical protein
gbs0907	1.094	1.804	1.774	1.706	1.408	2.134	0.903333	oxygen-independent coproporphyrinogen III oxidase, putative
gbs0908	0.89	1.004	1.114	1.006	1.096	1.146	0.866667	conserved hypothetical protein
gbs0909	0.718	0.832	1.196	1.476	1.484	1.662	0.91	hydrolase, haloacid dehalogenase-like family
gbs0910	0.67	0.7	1.16667	1.14667	1.08333	1.23	0.9	conserved membrane protein of unknown function
gbs0911	1.43	1.4975	0.94	0.2925	0.43	0.81	1.52667	CRISPR-associated SAG0894 family protein [Streptococcus agalactiae A909]
gbs0912	1.405	1.47	0.8325	0.285	0.42	0.8375	1.63	CRISPR-associated protein Cas1 [Streptococcus agalactiae A909]
gbs0913	1.45	1.46667	0.796667	0.286667	0.386667	0.76	1.75333	oxidoreductase, putative
gbs0914	1.51667	1.5	0.916667	0.433333	0.553333	1.28	2.07	CRISPR-associated SAG0897 family protein [Streptococcus agalactiae A909]
gbs0915	1.35333	0.99	0.633333	1.33333	0.8	1.64	1.74	hypothetical protein
gbs0916	0.46	0.516667	1.65333	1.37333	1.64667	1.33	0.773333	nucleoside diphosphate kinase
gbs0917	0.726667	0.746667	1.02667	1.12667	0.853333	1.04333	0.703333	GTP-binding protein LepA
gbs0918	0.833333	1.13667	1.80667	1.33667	1.13	1.68	2.02667	weakly similar to histidine triad protein, putative lipoprotein
gbs0919	1.77	1.68333	0.953333	1.41	1.15333	0.953333	1.05667	HD domain protein
gbs0920	1.87667	1.80333	1.00333	1.02333	0.82	0.703333	1.19	acetyltransferase, GNAT family
gbs0921	1.615	1.445	1.0075	1.125	0.8075	0.74	1.125	PilB-related protein
gbs0922	1.485	1.1125	1.4425	0.9975	1.1525	0.775	0.683333	cation-transporting ATPase, E1-E2 family
gbs0923	1.26	1.05	1.335	1.025	1.2525	0.7925	0.563333	conserved hypothetical protein
gbs0924	1.016	2.954	0.418	1.32	0.736	9.18	12.31	chloramphenicol acetyltransferase
gbs0925	1.272	0.936	0.812	2.28	1.746	2.988	1.10333	conserved membrane protein of unknown function
gbs0926	1.17	1.30333	0.91	0.576667	1.19	1.3	4.51333	putative ABC transporter (permease)
gbs0927	1.31333	1.41667	0.753333	0.556667	1.67333	1.25667	5.12	similar to ABC transporter (ATP-binding protein)
gbs0928	1.3375	1.3725	0.645	1.0775	3.5925	2.715	4.74	transcriptional regulator, GntR family
gbs0929	0.943333	1.02333	0.893333	0.683333	0.766667	0.856667	0.583333	DNA polymerase III, alpha subunit
gbs0930	0.565714	0.845714	1.55714	1.04143	0.918571	1.09286	0.79	6-phosphofructokinase
gbs0931	0.553333	0.72	1.43	1.11667	0.88	1.04333	0.713333	pyruvate kinase
gbs0932	0.89	0.843333	0.963333	2.06333	2.66333	2.46667	1.28333	signal peptidase I, putative
gbs0933	0.6075	0.51	1.9475	1.0475	0.6825	0.4625	0.255	glucosamine--fructose-6-phosphate aminotransferase, isomerizing
gbs0934	1.235	1.47333	1.14	4.76333	3.54333	7.89833	1.27667	phnA protein
gbs0935	0.996667	0.76	0.883333	1.07333	1.06333	1.17667	1.00333	amino acid ABC transporter, permease protein
gbs0936	1.0175	0.9575	0.84	0.855	0.74	0.84	0.963333	amino acid ABC transporter, ATP-binding protein
gbs0937	1.12	1.16667	0.93	1.42333	1.05667	1.28	1.06333	amino acid ABC transporter, amino acid-binding protein
gbs0938	0.7875	1.7225	2.3075	16.42	11.7175	21.4725	0.756667	ribosomal protein S20
gbs0939	1.15	1.48	1.11667	1.13	1.37	1.58	1.01	pantothenate kinase
gbs0940	1.43333	1.45	0.806667	0.905	0.76	1.31333	1.03667	conserved hypothetical protein
gbs0941	0.883333	1.01333	0.84	1.2	1.05667	1.81	1.41	cytidine deaminase
gbs0942	0.5325	0.93	1.13	0.75	1.04	0.93	0.626667	lipoprotein, putative
gbs0943	1.02571	1.23857	0.74	1.89	1.56	3.27286	1.09667	sugar ABC transporter, ATP-binding protein
gbs0944	0.935714	1.02	0.858889	1.10333	0.93875	1.23333	1.11667	sugar ABC transporter, permease protein, putative
gbs0945	0.92	1.135	0.7725	1.015	0.8225	1.2775	1.11	sugar ABC transporter, permease protein, putative
gbs0946	1.21	0.663333	2.34333	3.19222	1.95667	6.41333	4.27667	NADH oxidase
gbs0947	0.5075	0.9025	1.7175	1.0325	0.7875	1.0375	0.733333	L-lactate dehydrogenase
gbs0948	1.22333	1.12	0.88	0.69	0.803333	0.773333	0.983333	DNA gyrase, A subunit
gbs0949	1.28667	1.14	0.783333	0.59	0.72	0.636667	0.93	sortase SrtA
gbs0950	1.27	1.19	0.82	0.673333	0.866667	0.736667	1.09667	glyoxylase family protein
gbs0951	1.1775	1.76	0.92875	0.75375	1.0675	1.3775	0.856667	conserved exported protein of unknown function
gbs0952	1.50833	0.716667	0.598333	1.55833	1.35167	1.58833	1.12333	Na+/H+ exchanger family protein
gbs0953	0.684	0.778	1.272	1.404	1.064	1.366	0.693333	GMP synthase
gbs0954	0.756667	0.93	1.38333	0.763333	0.836667	0.716667	0.856667	transcriptional regulator, GntR family
gbs0955	0.8725	0.7125	0.875	0.915	0.925	0.8775	0.815	gid protein
gbs0956	1.196	1.28	1.172	0.368	0.732	0.51	0.756667	acetyltransferase, GNAT family
gbs0957	1.21667	1.31667	1.18333	0.763333	0.936667	0.9	0.696667	lipoprotein, putative
gbs0958	0.625	0.405	1.675	0.985	1.885	1.0375	0.186667	hypothetical protein
gbs0959	0.75	1.14333	1.32667	0.74	1.05	0.93	0.53	nisin-resistance protein, putative
gbs0960	1.01	0.94	1.01	0.46	0.875	0.98	0.576667	similar to Lactococcus lactis nisin-resistance protein C-terminal part
gbs0961	2.006	0.79	0.896	0.84	1.27	1.024	0.686667	ABC transporter, ATP-binding protein
gbs0962	0.951429	0.991429	1.09429	0.581429	0.875714	0.708571	0.63	ABC transporter, permease protein, putative
gbs0963	0.896667	0.776667	1.21667	0.813333	0.993333	0.95	0.713333	DNA-binding response regulator
gbs0964	1.18667	1.04	1.23	1.01667	1.16	1.15667	0.766667	sensor histidine kinase
gbs0965	1.45333	0.95	0.39	1.36333	2.29333	1.05	1.69	site-specific recombinase, phage integrase family
gbs0966	1.2275	0.9175	1.305	1.2875	1.2025	1.1625	0.953333	ABC transporter, substrate-binding protein
gbs0967	0.862	1.106	0.774	0.998	0.7	0.764	0.77	conserved membrane protein of unknown function
gbs0968	0.924	0.991667	0.853333	1.416	1.19167	1.33167	0.8	satD protein
gbs1017	1.05667	0.952222	0.838889	1.01444	0.883333	0.927778	0.69	signal recognition particle protein Ffh
gbs1018	1.012	0.836667	0.848	1.325	1.425	1.565	0.98	conserved hypothetical protein
gbs1019	1.15333	1.09667	0.913333	0.623333	1.42	0.533333	0.683333	sensor histidine kinase CiaH
gbs1020	0.963333	0.886667	0.91	0.56	1.63667	0.513333	0.653333	DNA-binding response regulator CiaR
gbs1021	1.13	1.038	1.084	0.586	0.65	0.516	0.55	aminopeptidase N
gbs1022	0.95	1.3	0.93	0.333333	0.606667	0.343333	0.736667	phosphate transport system regulatory protein PhoU
gbs1023	0.93	1.32667	0.903333	0.35	0.516667	0.403333	0.716667	phosphate ABC transporter, ATP-binding protein PstB, putative
gbs1024	0.843333	1.12667	0.84	0.48	0.653333	0.553333	0.773333	phosphate ABC transporter, ATP-binding protein PstB, putative
gbs1025	0.876667	1.06333	0.806667	0.48	0.613333	0.586667	0.75	phosphate ABC transporter, permease protein PstA, putative
gbs1026	0.836667	1.01667	0.856667	0.556667	0.68	0.69	0.76	phosphate ABC transporter, permease protein
gbs1027	0.94	1.25	0.9	0.633333	0.896667	0.873333	0.783333	phosphate ABC transporter, phosphate-binding protein
gbs1028	0.895714	1.23571	1.10143	0.951429	1.13286	1.04429	0.836667	NOL1/NOP2/sun family protein
gbs1029	0.963333	1.08667	0.893333	0.85	0.726667	0.96	0.99	inositol monophosphatase family protein
gbs1030	1.01333	1.08	0.96	0.96	0.83	1.16333	1.06333	conserved hypothetical protein
gbs1031	0.996667	0.963333	0.773333	1.19333	1.31333	1.50333	0.916667	transcriptional regulator Spx
gbs1032	1.07667	0.896667	0.963333	0.69	0.96	0.84	1.02	macrolide-efflux protein mreA/riboflavin biosynthesis protein RibF
gbs1033	1.025	0.766667	0.845	1.19667	1.47833	1.50167	0.996667	tRNA pseudouridine synthase B
gbs1034	1.11	1.07	1.15	0.996667	1.08667	1.41333	1.75	acetyltransferase, GNAT family
gbs1035	1.22	1.29667	1.23667	0.67	0.733333	0.766667	1.54667	conserved hypothetical protein
gbs1036	1.206	1.07	0.892	0.766	0.738	0.946	1.66333	conserved hypothetical protein
gbs1037	0.886	0.416	4.142	4.37	2.398	12.694	11.2567	CAAX amino terminal protease family protein
gbs1038	1.2725	1.5325	1.0225	0.9775	0.7275	0.8675	0.883333	permease, putative
gbs1039	0.863333	1.26333	0.973333	1.32	0.913333	1.25667	0.996667	ABC transporter, ATP-binding protein
gbs1040	1.15667	1.10667	1.07667	0.87	0.673333	0.763333	0.466667	DNA topoisomerase I
gbs1041	1.06	0.84	1.04667	0.965	0.8	1.06	2.18333	DprA/SMF protein, putative DNA processing factor
gbs1042	1.1	1.06667	1.27333	0.96	1.19333	1.42667	2.03333	iron-compound ABC transporter, iron-compound-binding protein
gbs1043	1.17333	1.17333	1.06333	0.603333	0.626667	0.916667	2.08667	iron compound ABC transporter, ATP-binding protein
gbs1044	1.07667	0.946667	0.963333	0.753333	0.523333	1.26333	2.1	iron compound ABC transporter, permease protein
gbs1045	0.943333	0.853333	1.03667	1.12	0.756667	2.47	2.74333	iron compound ABC transporter, permease protein
gbs1046	0.7275	0.945	1.3525	1.0125	1.035	1.205	1.11667	acetyltransferase, CysE/LacA/LpxA/NodL family
gbs1047	0.89	1.198	1.414	0.554	0.746	0.566	1.02333	ribonuclease HII
gbs1048	0.86	1.05	1.415	0.6625	0.8525	0.7875	1.23333	GTP-binding protein
gbs1049	0.726667	1.89	5.34667	1.78333	2.28333	1.57	2.29667	conserved exported protein of unknown function
gbs1051	2.18	1.8675	0.6075	1.2575	0.6875	0.7975	1.75333	DNA-binding response regulator
gbs1052	2.138	1.654	0.558	1.124	0.694	0.708	1.95	sensor histidine kinase, putative
gbs1053	1.215	1.0775	1.13	0.4275	0.585	0.4375	0.573333	membrane protein, putative
gbs1054	1.11	1.275	1.305	0.32	0.5	0.41	0.52	hypothetical protein
gbs1056	1.18333	1.21333	1.27667	0.426667	0.58	0.36	0.516667	hypothetical protein
gbs1058	1.17	1.05667	1.17333	1.24667	1.10667	1.01667	0.49	hypothetical protein
gbs1059	1.18	0.88	0.97	1.83	1	1.36	0.67	similar to immunogenic secreted protein precursor (C-terminal part)
gbs1060	1.12	0.843333	0.963333	1.22	0.74	0.8	0.67	similar to immunogenic secreted protein precursor (internal part)
gbs1061	1.22	0.895	1.22667	1.04667	0.693333	0.726667	0.643333	exported protein of unknown function
gbs1062	1.39	1.045	1.285	0.57	0.61	0.475	0.666667	conserved hypothetical protein
gbs1063	1.16	1.095	1.325	0.93	0.705	0.44	0.563333	membrane protein, putative
gbs1064	1.055	1.14	1.205	0.7	0.645	0.595	0.626667	conserved exported protein of unknown function
gbs1065	1.28333	1.26	1.26	0.783333	0.753333	0.593333	0.573333	protein of unknown function
gbs1066	0.96	1.04	1.17	1.235	1.075	0.975	0.62	conserved domain protein
gbs1067	1.01	0.816667	1	1.18667	0.906667	0.8	0.623333	conserved exported protein of unknown function
gbs1068	1.1275	0.9625	1.02	1.5325	0.7025	0.73	0.593333	FtsK/SpoIIIE family protein
gbs1069	1.006	1.0975	1.26	0.79	0.646	0.5	0.56	hypothetical protein
gbs1070	1.14333	1.04333	1.24667	0.89	0.613333	0.436667	0.556667	conserved hypothetical protein
gbs1071	1.0725	1.1875	1.41667	1.35333	0.813333	0.615	0.493333	conserved hypothetical protein
gbs1072	1.055	1.52333	1.19	0.993333	0.683333	0.46	0.43	exported protein of unknown function
gbs1073	0.91	1.24333	1.1875	1.32667	0.596667	0.553333	0.523333	phage infection protein, putative
gbs1074	1.12333	1.02667	1.60667	2.46667	1.68333	1.18333	0.54	conserved hypothetical protein
gbs1075	1.0975	0.9425	1.2975	1.2225	0.955	0.565	0.493333	conserved domain protein
gbs1076	0.99	0.763333	1.39	1.06667	1.11667	0.623333	0.433333	hypothetical protein
gbs1079	1.26667	1.09667	1.02667	2.61333	0.79	0.89	0.746667	aspartate carbamoyltransferase
gbs1080	1.404	1.38	0.948	1.974	0.9275	1.216	0.75	dihydroorotase, multifunctional complex type
gbs1081	1.46667	1.38667	1.04667	2.35333	1.01667	1.15	1.02333	orotate phosphoribosyltransferase
gbs1082	1.43667	1.32	0.956667	2.18667	0.693333	1.02	1.1	orotidine 5 -phosphate decarboxylase
gbs1083	1.2775	1.21	0.8975	1.4125	0.7575	0.9275	0.88	conserved membrane protein of unknown function
gbs1084	1.73833	1.52167	0.89	1.26167	0.851667	0.81	0.836667	ABC transporter, ATP-binding protein
gbs1085	1.01667	0.746667	1.42	2.58	2.97333	3.76667	4.34	anaerobic ribonucleoside-triphosphate reductase (fragment)
gbs1086	1.628	1.8	5.43	2.734	1.754	4.472	11.2867	aspartate-semialdehyde dehydrogenase
gbs1088	1.075	1.0675	1.055	1.0875	1.09	0.9325	1.12	cardiolipin synthetase
gbs1089	0.65	0.73	0.973333	1.25333	1.37333	1.06333	0.843333	formate--tetrahydrofolate ligase
gbs1090	0.921667	0.858333	0.925	0.498333	0.775	0.651667	0.876667	lipoate-protein ligase A
gbs1091	1.01667	0.866667	0.83	0.436667	0.68	0.576667	0.843333	conserved hypothetical protein
gbs1092	1	0.87	0.823333	0.426667	0.666667	0.543333	0.83	conserved hypothetical protein
gbs1093	0.775	0.7525	0.8875	0.7375	0.9825	0.93	0.843333	glycine cleavage system H protein, putative
gbs1094	0.82	0.7675	0.845	0.68	0.835	0.83	0.92	bacterial luciferase family protein
gbs1095	0.826667	0.656667	0.823333	0.686667	0.646667	0.836667	0.916667	oxidoreductase, FMN-binding
gbs1096	0.746667	0.696667	0.99	1.06	1.02667	1.45333	0.88	conserved hypothetical protein
gbs1097	0.89	0.8725	1.3025	1.0525	0.8475	0.945	0.48	flavoprotein-related protein
gbs1098	0.963333	0.903333	1.29333	1.01667	0.73	0.923333	0.576667	flavoprotein family protein
gbs1099	0.7	0.713333	1.42	1.38	1.19333	1.33333	0.52	membrane protein, putative
gbs1100	1.04333	1.03	1.01333	1.07333	0.93	0.956667	0.97	phosphoglucomutase
gbs1101	1.33333	1.03333	0.923333	1.39333	0.856667	1.1	1.07	hypothetical protein
gbs1102	1.37	0.956667	0.82	1.11333	0.743333	0.843333	1.03	ABC transporter, ATP-binding/permease protein
gbs1103	1.56	1.32	0.873333	0.636667	0.646667	0.523333	1.05667	ABC transporter, ATP-binding/permease protein
gbs1104	1.35	1.34667	0.91	0.47	0.616667	0.466667	0.786667	conserved hypothetical protein
gbs1105	1.31667	1.38667	0.92	0.4	0.656667	0.403333	0.803333	conserved hypothetical protein
gbs1106	1.29667	1.30333	0.926667	0.48	0.71	0.503333	0.856667	serine hydroxymethyltransferase
gbs1107	1.34333	1.34333	0.85	0.483333	0.8	0.473333	0.803333	Sua5/YciO/YrdC/YwlC family protein
gbs1108	1.36	1.34667	0.876667	0.47	0.763333	0.466667	0.85	modification methylase, HemK family
gbs1109	1.435	1.225	0.7575	0.395	0.93	0.41	0.836667	peptide chain release factor 1
gbs1110	1.15333	0.926667	0.716667	1.03333	1.79333	1.00667	0.896667	thymidine kinases
gbs1111	0.846667	1.81	2.01667	20.9933	18.7033	20.8333	1.07667	4-oxalocrotonate tautomerase
gbs1112	1.675	6.11	0.82	0.79	0.59	3.17	3.21	ApbE family protein
gbs1113	1.73333	6.31	0.906667	0.666667	0.453333	2.55667	2.67667	conserved hypothetical protein
gbs1114	1.54833	5.455	0.79	0.675	0.463333	3.145	3.09	conserved hypothetical protein
gbs1115	1.13667	1.97	1	1.2	0.996667	2.27	1.16667	formate/nitrite transporter family protein
gbs1116	1.68333	1.93333	0.843333	2.41	0.77	1.23333	3.69333	xanthine permease
gbs1117	1.85	1.70333	0.803333	2.60333	1.01667	1.61333	3.36	xanthine phosphoribosyltransferase
gbs1118	0.953333	0.873333	0.806667	1.35667	0.943333	1.07667	0.91	hypothetical protein
gbs1119	1.005	0.84	0.825	1.485	1.175	1.325	1.28333	hypothetical protein
gbs1120	1.065	1.15667	0.956667	1.47667	1.13667	1.52333	1.11333	prophage LambdaSa04, DNA methylase
gbs1121	1	0.996667	1.01		0.845	0.92	1.16	Similar to plasmid relaxase and mobilisation protein A
gbs1122	0.63	0.946667	1.18667	1.14	1.34	1.28	1.27	hypothetical protein
gbs1123	0.995	0.73	0.96	0.83	0.89	1.14	1.16667	hypothetical protein
gbs1124	0.69	0.9	0.745	0.955	1.5	1.165	0.97	DNA topoisomerase I-fused to SWI domain (fragment)
gbs1125	1.085	0.795	1.09	1.085	1.42	1.07	1.05333	hypothetical protein
gbs1126	0.85	1.00333	0.94	1.00333	1.215	0.9	1.08	hypothetical protein
gbs1127	0.996667	1.02	0.99	0.95	1.07	0.87	1.06333	hypothetical protein
gbs1128	1.02	0.98	1.035	1.28667	1.30333	0.886667	1.03667	hypothetical protein
gbs1129	1.06	0.926667	0.956667	1.06	1.20667	1.07333	0.833333	hypothetical protein
gbs1130	1.03	0.91	0.806667	1.24	1.03333	1.24333	0.893333	Similar to gram positive plasmid protein
gbs1131	1.03	0.975	0.81	0.796667	0.99	0.79	0.773333	conserved hypothetical protein
gbs1132	1.37667	0.965	1.115	0.833333	0.786667	0.833333	0.846667	exported protein of unknown function
gbs1133	0.945	1.09	0.835	1.03	0.965	0.965	0.93	Surface antigen (modular protein)
gbs1134	1.15667	0.903333	0.43	1.81667	2.27333	2.14667	1.28	membrane protein, putative
gbs1135	1.025	0.895	0.925	1.06333	1.13667	1.10667	0.92	hypothetical protein
gbs1136	0.89	0.87	0.96	1.085	0.955	0.88	0.93	hypothetical protein
gbs1137	0.906667	0.996667	0.966667	1.87667	1.15667	1.38333	1.04333	hypothetical protein
gbs1138	0.89	1.005	1.05	1.75	1.575	1.495	0.916667	hypothetical protein
gbs1139	1.48333	0.876667	0.776667	1.59333	1.07	0.956667	1.24	hypothetical protein
gbs1140	1.55	1.05333	0.753333	1.80667	1.19	1.1	1.17333	membrane protein, putative
gbs1141	0.976667	0.986667	1.24	1.57667	1.24333	1.39	1.34667	membrane protein, putative
gbs1142	0.75	0.79	0.81	1.88	1.82	1.84	0.98	hypothetical protein
gbs1143	0.635	1.02333	0.87	0.833333	1.00667	0.706667	1.01333	putative peptidoglycan linked protein (LPXTG motif)
gbs1144	0.8	0.89	1.01	0.84	0.95	1.085	1.03667	putative peptidoglycan linked protein (LPXTG motif)
gbs1145	0.935	1.19667	0.965	0.62	1.11	0.535	0.87	similar to surface exclusion protein Sec10 precursor - Enterococcus faecalis plasmid pCF10 (LPXTG motif)
gbs1146	0.98	0.946667	0.88	0.783333	1.07667	1.01	0.92	hypothetical protein
gbs1147	1.13	0.83	1.1	0.92	0.87	1.24	1.21333	hypothetical protein
gbs1148	0.95	1.21	1.18	1.27	0.86	1.09	1.09	hypothetical protein
gbs1149	0.93	0.93	0.88	1.06	1.015	0.915	1.085	hypothetical protein
gbs1151	0.975	0.815	1.005	0.955	1.16	1.03	1.40333	hypothetical protein
gbs1152	1.03333	1.68333	0.89	1.18333	1.11	1.11	1.18333	hypothetical protein
gbs1153	0.65	0.775	0.91	1.775	1.14	1.255	1.06	hypothetical protein
gbs1154	1.18	0.89	0.97	7.33667	4.97	2.87333	0.836667	guanosine monophosphate reductase
gbs1155	0.847	1.081	0.696	1.098	0.597	1.413	1.73333	drug resistance transporter, EmrB/QacA family, putative
gbs1156	1.07	0.52	0.533333	1.38667	2.19667	1.61667	1.28667	conserved hypothetical protein
gbs1157	1.18333	1.03667	1.52667	2.28333	1.41333	1.67667	1.20333	potassium uptake protein, putative
gbs1158	1.465	0.7925	0.7925	1.1325	1.215	1.025	1.07667	oxidoreductase, short chain dehydrogenase/reductase family
gbs1159	1.09167	0.741667	0.88	1.16	1.07667	1.04	0.82	phosphate acetyltransferase
gbs1160	1.39333	1.21	0.76	0.826667	0.59	0.753333	1.02	ribosomal large subunit pseudouridine synthase, RluD subfamily
gbs1161	1.38	1.24333	0.763333	0.81	0.666667	0.78	0.92	conserved hypothetical protein
gbs1162	1.25667	1.06667	0.796667	0.906667	0.836667	0.83	0.996667	GTP pyrophosphokinase family protein
gbs1163	0.683333	0.796667	0.96	1.63333	1.72	1.76667	0.786667	conserved hypothetical protein
gbs1164	0.793333	0.706667	1.06667	0.94	0.986667	0.873333	0.743333	ribose-phosphate pyrophosphokinase
gbs1165	0.7175	0.7425	1.0725	0.8775	0.81	0.7875	0.853333	cysteine desulphurase
gbs1166	0.74	0.893333	1.18667	1.5	1.44667	1.42333	0.916667	conserved hypothetical protein
gbs1167	0.848	1.038	1.58	1.532	1.168	1.474	1.52	conserved hypothetical protein
gbs1168	1.145	1.052	1.024	1.4525	1.2525	1.47	1.28	DNA repair protein RadC
gbs1169	0.936667	0.823333	0.973333	1.22333	0.806667	1.05333	1.01	membrane protein, putative
gbs1170	1.04	0.59	0.82125	0.78	0.975	0.79375	0.633333	6-phospho-beta-glucosidase
gbs1171	1.17667	0.85	1.57	1.14667	1.73333	1.39667	0.86	platelet activating factor, putative
gbs1172	1.05	0.796667	0.906667	0.78	1.51	0.76	0.783333	hydrolase, haloacid dehalogenase-like family
gbs1173	1.48333	1.02667	0.683333	2.11667	1.13	1.42667	0.736667	transcriptional regulator, AraC family
gbs1174	0.843333	1.01667	1.27	1.60333	1.10333	1.06	0.903333	voltage-gated chloride channel family protein
gbs1175	1.02833	1.39167	0.741667	0.786667	0.585	0.743333	1.23333	spermidine/putrescine ABC transporter, spermidine/putrescine-binding protein
gbs1176	1.03	1.30375	0.705	0.67875	0.48375	0.66125	1.17333	spermidine/putrescine ABC transporter, permease protein
gbs1177	0.98	1.34	0.816667	0.796667	0.56	0.83	1.21333	spermidine/putrescine ABC transporter, permease protein
gbs1178	0.98	1.30571	0.782857	0.844286	0.614286	0.984286	1.18667	spermidine/putrescine ABC transporter, ATP-binding protein
gbs1179	0.9875	1.115	0.8225	0.765	0.5775	0.895	1.15667	UDP-N-acetylenolpyruvoylglucosamine reductase
gbs1180	0.91	0.946667	1.17	0.933333	1.07	0.84	0.73	2-amino-4-hydroxy-6- hydroxymethyldihydropteridine pyrophosphokinase
gbs1181	0.9225	0.9675	1.1075	0.71	0.8475	0.605	0.71	dihydroneopterin aldolase
gbs1182	1.05	1.06333	1.12667	0.536667	0.7	0.48	0.673333	dihydropteroate synthase
gbs1183	1	1.30333	1.19333	0.41	0.643333	0.396667	0.666667	GTP cyclohydrolase I
gbs1184	1	1.14667	1.08667	0.433333	0.626667	0.376667	0.716667	folylpolyglutamate synthase
gbs1185	0.89	0.886667	1.08	0.723333	0.736667	0.596667	0.716667	rarD protein
gbs1186	0.8	0.833333	1.14	0.853333	0.81	0.696667	0.83	homoserine kinase
gbs1187	0.883333	0.88	1.09667	1.00667	0.903333	0.936667	0.76	homoserine dehydrogenase
gbs1188	0.795	0.655	1.1125	1.46	1.68	1.3475	0.75	polysaccharide deacetylase family protein
gbs1189	0.765	0.705	1.125	1.245	1.27	1.02	0.803333	polysaccharide deacetylase family protein
gbs1190	0.72	0.64	0.903333	0.853333	0.746667	0.8	0.916667	transporter, BCCT family protein
gbs1191	0.716667	0.603333	0.836667	0.853333	0.803333	0.813333	0.926667	hypothetical protein
gbs1192	1.6	0.927143	0.96	1.33714	1.22714	0.958571	0.82	aldehyde dehydrogenase family protein
gbs1193	0.943333	0.933333	0.953333	1.02667	0.833333	0.726667	1.14	conserved membrane protein of unknown function
gbs1194	2.014	2.874	0.504	1.568	1.724	1.292	3.48667	exported protein of unknown function
gbs1195	17.5775	21.9675	1.0325	15.175	0.615	0.33	20.1133	similar to staphylokinase and streptokinase
gbs1196	1.78	1.38	0.675	3.5375	1.7	2.545	1.06	transcriptional regulator, Cro/CI family
gbs1197	1.38	1.3	0.646667	1.52667	0.72	0.926667	1.06667	conserved membrane protein of unknown function
gbs1198	0.965	0.6775	0.925	1.9825	2.0225	1.9875	1.00667	thiol peroxidase
gbs1199	2.47	1.21667	0.575	0.603333	0.61	0.566667	1.14	conserved hypothetical protein
gbs1200	2.44	1.138	0.602	0.598	0.554	0.534	1.02667	conserved hypothetical protein
gbs1201	2.03333	1.05	0.616667	0.686667	0.623333	0.703333	1.17667	transcriptional regulator, GntR family/potassioum uptake protein, TrkA family
gbs1202	3.42333	1.72	0.503333	0.236667	0.253333	0.173333	0.9	gls24 protein, putative
gbs1203	4.03	2.05	0.516667	0.173333	0.236667	0.143333	0.923333	conserved hypothetical protein
gbs1204	3.76667	1.92	0.47	0.106667	0.193333	0.09	0.9	gls24 protein, putative
gbs1205	3.36	1.74333	0.44	0.2	0.286667	0.143333	1.03	conserved hypothetical protein
gbs1206	2.99667	1.47333	0.426667	0.173333	0.256667	0.13	1.05333	exported protein of unknown function
gbs1207	2.545	0.95	0.41	0.225	0.28	0.185	1.29	conserved membrane protein of unknown function
gbs1208	2.285	0.935	0.415	0.2625	0.34	0.24	1.21333	conserved membrane protein of unknown function
gbs1209	1.18333	1.08333	1.12667	0.923333	0.7	0.75	0.683333	ATP-dependent DNA helicase PcrA
gbs1210	0.856667	0.603333	0.873333	1.92	1.57333	1.58333	0.916667	conserved hypothetical protein
gbs1211	1.04333	1.79667	1.09	2.6	0.64	1.2	1.13333	uracil permease
gbs1212	0.745	1.38	0.695	1.2575	0.5125	0.8175	0.873333	sodium:alanine symporter family protein
gbs1213	0.913333	1.26667	0.973333	0.56	0.706667	0.486667	1.09	cation efflux family protein
gbs1214	0.666667	1.43333	0.893333	1.37	1.58333	2.62667	3.52	conserved membrane protein of unknown function
gbs1215	0.67	1.51333	1.01333	0.946667	0.936667	1.77333	3.10333	conserved membrane protein of unknown function
gbs1216	0.94	0.895	0.92	1.445	2.205	1.3775	1.32	exported protein of unknown function
gbs1218	1.06333	1.07333	1.15333	1.25667	1.26667	1.21667	1.45	membrane protein of unknown function
gbs1219	0.71	0.76	1.14	0.91	0.8	0.82	1.01667	conserved membrane protein of unknown function
gbs1220	0.706667	0.776667	1.12667	1.72667	1.97667	1.64	1.01667	membrane protein of unknown function
gbs1221	1.18667	1.71	2.12667	0.96	0.723333	0.896667	0.956667	repressor protein, putative
gbs1222	1.18333	1.59667	1.87	0.443333	0.683333	0.443333	1.09333	hypothetical protein
gbs1223	1.06667	1.24	1.67333	0.76	0.85	0.603333	1.11333	conserved hypothetical protein
gbs1224	1.15667	1.095	1.025	1.1575	1.2125	0.953333	0.933333	prophage LambdaSa2, site-specific recombinase, phage integrase family
gbs1225	0.74	0.762	0.954	1.108	0.8	1.044	1.18	ribosomal protein S1
gbs1226	1.005	1.12	1.36	6.14	6.895	8.195	0.653333	conserved hypothetical protein
gbs1227	0.6925	0.76125	1.40125	1.22375	0.91	0.6175	0.543333	branched-chain amino acid aminotransferase
gbs1228	0.723333	1.07333	0.916667	0.59	0.613333	0.53	0.666667	DNA topoisomerase IV, A subunit
gbs1229	0.763333	1.32667	1.03	0.463333	0.556667	0.5	0.616667	DNA topoisomerase IV, B subunit
gbs1230	0.773333	0.95	1.03333	1.81	1.75333	1.44	1.17333	membrane protein, putative
gbs1231	1.3675	0.8225	0.925	1.5925	1.28	1.025	0.996667	uracil-DNA glycosylase
gbs1232	1.41333	1.02	1.18333	1.91333	1.44	1.17333	1.21333	conserved hypothetical protein
gbs1233	1.46333	1.13333	1.15667	1.02667	0.96	0.603333	0.74	CMP-N-acetylneuraminic acid synthetase NeuA
gbs1234	1.18667	1.04333	1.07667	0.713333	0.813333	0.386667	0.656667	neuD protein
gbs1235	1.22	0.993333	1.085	0.661667	0.748333	0.371667	0.726667	UDP-N-acetylglucosamine-2-epimerase NeuC
gbs1236	1.26333	1.01	1.10333	0.74	0.91	0.433333	0.686667	N-acetyl neuramic acid synthetase NeuB
gbs1237	1.23667	1.22	1.22167	0.641667	0.66	0.35	0.72	polysaccharide biosynthesis protein CpsL
gbs1237.1	1.3175	1.3375	1.3175	0.6375	0.69	0.3575	0.73	hypothetical protein
gbs1238	1.45667	1.44667	1.49333	0.416667	0.593333	0.233333	0.723333	polysaccharide biosynthesis protein CpsK(V)
gbs1239	1.2675	1.245	1.23	0.5125	0.795	0.3125	0.643333	glycosyl transferase CpsJ(V)
gbs1240	1.3	1.19	1.21667	0.603333	0.773333	0.356667	0.633333	similar to glycosyl transferase
gbs1241	1.27	0.9825	1.0775	0.64	0.825	0.3925	0.7	capsular polysaccharide repeating-unit polymerase
gbs1242	1.31	1.08333	1.05333	0.58	0.87	0.36	0.706667	glycosyl transferase CpsG(V)
gbs1243	1.24333	1.19667	1.19333	0.466667	0.796667	0.296667	0.64	polysaccharide biosynthesis protein CpsF
gbs1244	1.39	1.23	1.2575	0.4275	0.6525	0.2925	0.63	glycosyl transferase CpsE
gbs1245	1.35667	1.28333	1.34	0.45	0.666667	0.26	0.583333	cpsD protein
gbs1246	1.1	1.35333	1.39333	0.753333	0.93	0.466667	0.576667	cpsC protein
gbs1247	1.48667	1.20333	1.19667	0.543333	0.576667	0.293333	0.663333	capsular polysaccharide biosynthesis protein CpsB
gbs1248	1.09667	1.15667	0.84	2.12333	1.35667	1.73	0.585	capsular polysaccharide biosynthesis protein CpsA
gbs1250	0.89	1.12333	0.87	0.69	0.903333	0.643333	1.18	conserved hypothetical protein
gbs1251	1.00333	1.11	0.896667	0.626667	0.736667	0.606667	1.18	purine nucleoside phosphorylase
gbs1252	1.02	1.14333	0.833333	0.57	0.693333	0.556667	1.16667	voltage-gated chloride channel family protein
gbs1253	1.02667	1.02667	0.82	0.643333	0.756667	0.63	1.115	purine nucleoside phosphorylase
gbs1254	1.025	1.0075	0.865	0.7925	0.7725	0.755	1.12333	arsenate reductase
gbs1255	0.93	0.84	0.91	0.72	0.84	0.69	1.045	phosphopentomutase
gbs1256	0.853333	1.00667	0.96	0.883333	0.743333	0.91	1.145	ribose 5-phosphate isomerase
gbs1257	1.39667	0.82	0.946667	1.34	1.18333	0.96	0.903333	conserved hypothetical protein
gbs1258	1.34	0.98	0.796667	0.726667	0.82	0.77	1.02333	tributyrin esterase
gbs1259	1.38	0.87	0.77	0.96	0.976667	0.893333	0.99	metallo-beta-lactamase superfamily protein
gbs1260	3.1525	1.89	0.3875	0.8125	0.5525	0.6375	1.81	ABC transporter, ATP-binding protein
gbs1261	4.17667	1.78	0.39	0.803333	0.596667	0.703333	1.47333	ABC transporter, permease protein
gbs1262	3.5975	1.6925	0.4025	0.7475	0.7875	0.6025	1.24	conserved hypothetical protein
gbs1263	1.15667	1.20667	0.71	0.61	0.493333	0.613333	0.83	adherence and virulence protein A
gbs1264	0.55	0.205	1.0075	1.4425	1.4975	1.615	1.915	alpha-acetolactate decarboxylase
gbs1265	0.57	0.226667	1.02667	1.24	1.13	1.30333	1.86333	acetolactate synthase, catabolic
gbs1266	1.2	1.07333	1.49667	1.23	1.41	1.41667	1.89	TPR domain protein
gbs1267	1.06	0.89	1.53333	0.953333	1.15333	1.33	1.98667	conserved membrane protein of unknown function
gbs1268	1.09	1.05	0.9825	0.505	0.83	0.46	0.87	MutT/nudix family protein
gbs1269	1.26	1.35333	1.33333	1.48	1.81667	1.48333	0.836667	mutator MutT protein
gbs1270	1.02	1.28333	0.743333	0.47	0.653333	0.456667	1.12667	hyaluronidase
gbs1271	1.00667	0.876667	1.05	1.1	0.99	0.96	0.93	dTDP-glucose 4,6-dehydratase
gbs1272	0.94	0.763333	0.87	0.79	0.733333	0.713333	0.786667	dTDP-4-dehydrorhamnose 3,5-epimerase
gbs1273	0.966667	0.82	1.04	0.933333	0.85	0.873333	0.803333	glucose-1-phosphate thymidylyltransferase
gbs1274	1.16667	1.03333	0.94	0.58	0.723333	0.483333	0.906667	iminodiacetate oxidase, putative
gbs1275	1.27	1.06667	0.98	0.673333	0.913333	0.616667	0.946667	conserved hypothetical protein
gbs1276	1.0925	1.0775	1.1175	0.8675	0.975	0.8475	1.02	conserved hypothetical protein
gbs1277	2.06	1.29	0.67	1.45	1.18333	1.34333	1.98	DNA replication protein DnaD, putative
gbs1278	1.6225	1.135	0.9275	1.25	0.965	1.2325	1.78	adenine phosphoribosyltransferase
gbs1279	1.398	2.156	0.594	1.14	0.69	3.176	13.84	similar to putative hydrolytic protein
gbs1280	1.59667	1.55333	0.93	0.6	0.78	0.533333	0.826667	single-stranded-DNA-specific exonuclease RecJ
gbs1281	1.1575	1.1	0.9425	0.665	0.81	0.6325	0.74	oxidoreductase, short chain dehydrogenase/reductase family
gbs1282	1.48	1.22667	0.886667	0.523333	0.776667	0.53	0.686667	metallo-beta-lactamase superfamily protein
gbs1283	1.46	1.50667	1.13333	0.443333	0.776667	0.533333	0.856667	conserved hypothetical protein
gbs1284	1.3025	1.145	0.855	0.46	0.7225	0.445	0.663333	GTP-binding protein HflX
gbs1285	0.88	0.99	1.04333	0.84	1.53667	0.816667	0.78	tRNA delta(2)-isopentenylpyrophosphate transferase
gbs1286	1.31	0.935	1.49	16.385	24.9	16.995	0.583333	hypothetical protein
gbs1287	1.57714	1.00429	0.931429	1.54	0.977143	1.61286	1.62333	exfoliative toxin A, putative
gbs1288	1.285	1.405	1.5475	1.13	1.29	0.9	0.753333	pullulanase, putative
gbs1289	1.23333	1.14333	1.3	0.733333	0.986667	0.536667	0.733333	similar to unknown proteins
gbs1290	1.35667	1.14	1.17333	0.54	0.943333	0.433333	0.653333	conserved hypothetical protein
gbs1291	0.696667	0.733333	1.44333	0.693333	0.803333	0.476667	0.56	peptidase, M20/M25/M40 family
gbs1292	0.84	0.836667	1.5625	1.0225	0.9975	0.673333	0.613333	nitroreductase family protein
gbs1293	0.914	1.24	1.162	1.134	0.874	0.932	0.82	glycerophosphoryl diester phosphodiesterase
gbs1294	1.25667	1.07667	1	0.75	0.836667	0.693333	0.723333	excinuclease ABC, C subunit
gbs1295	0.742	0.966	0.996	2.388	1.834	1.936	1.30333	conserved hypothetical protein
gbs1296	1.192	0.806	0.562	1.198	1.026	1.108	1.86333	MATE efflux family protein
gbs1297	1.12333	0.83	0.543333	1.19333	1.72333	1.46	2.13	conserved hypothetical protein
gbs1298	1.08167	0.866667	0.505	1.49833	2.19	1.94167	1.99333	conserved hypothetical protein
gbs1299	1.05	1.1625	1.4275	1.7125	2.1825	1.3825	0.543333	exported protein of unknown function
gbs1301	1.308	0.954	0.854	1.836	1.308	1.244	0.953333	ISSdy1, transposase OrfB
gbs1302	0.84	0.883333	1.09333	1.485	1.12	1.76	1.03667	similar to transposase
gbs1304	0.843333	0.966667	1.01	1.36	1.4	1.56	1.06	hypothetical protein
gbs1305	0.67	0.91	1.16	0.99	1.245	1.12	1.02333	hypothetical protein
gbs1306	0.9975	0.9775	0.98	1.2225	0.9625	0.755	1.89333	streptococcal histidine triad family protein
gbs1307	1	0.7875	0.94	1.81	1.31	0.9025	2.72667	laminin-binding surface protein
gbs1309	1.05	1.29	0.98	0.69	0.92	0.65	0.933333	hypothetical protein
gbs1310	1.195	0.8625	0.835	1.3925	1.2325	1.16	1.04333	similar to transposase, N-terminal part
gbs1311	1.25667	0.923333	0.923333	1.63667	1.42333	1.32667	0.973333	similar to transposase, C-terminal part
gbs1312	1.03	1.16	1.29333	0.59	0.71	0.496667	0.796667	Exonuclease motif
gbs1313	1.23333	1.22667	0.896667	2.17	1.64	1.88333	1.16667	hypothetical protein
gbs1314	0.97	0.843333	1.03667	0.976667	0.656667	0.85	0.98	Similar to integrase (phage-related protein)
gbs1315	1.09	1.385	1.22	1.67	1.21	1.635	1.225	hypothetical protein
gbs1316	0.9025	1.11	1.042	1.1425	0.7875	1.09	1.24333	similar to plasmid replication protein
gbs1317	1.195	1.335	0.686667	1.44333	1.04333	1.62333	1.21	hypothetical protein
gbs1318	0.78	1.19		1.18		1.15	1.22	exported protein of unknown function
gbs1319	0.58	0.91	1.09			0.74	1.335	hypothetical protein
gbs1321	0.865	1.02	0.95	1.135	0.675	1.46	1.13	hypothetical protein
gbs1322	1.84	1.44333	0.823333	0.963333	1.17	1.83	1.08	hypothetical protein
gbs1323	1.05	1.02	0.883333	0.813333	0.726667	1.47	0.99	hypothetical protein
gbs1324	1.37	1.63	0.91	0.92	0.683333	1.92667	0.903333	similar to probable type II DNA modification enzyme
gbs1325	0.693333	0.836667	1.33333	0.786667	0.75	0.65	0.893333	site-specific recombinase, phage integrase family
gbs1326	0.76	0.93	1.36	1.16	0.99	1.03	0.666667	conserved hypothetical protein
gbs1328	0.61	1.13	0.86	1.03	1.6		0.806667	similar to unknown proteins
gbs1329	1.27	1.09667	0.74	1.12333	0.946667	0.67	0.393333	similar to Phospho-beta-D-galactosidase
gbs1330	2.21	1.84	0.623333	1.32	0.96	0.62	0.353333	Similar to lactose-specific PTS system enzyme IIBC
gbs1331	2.15	1.61333	0.673333	1.55	1.33	0.716667	0.686667	Similar to lactose-specific PTS system enzyme IIA
gbs1332	1.59	1.35667	0.69	1.48	1.05667	0.79	0.5	Similar to transcription antiterminator
gbs1333	1.08333	0.876667	0.83	1.77333	0.94	0.75	0.533333	similar to tagatose-1,6-diphosphate aldolase
gbs1334	0.956667	0.98	0.826667	1.46667	0.846667	0.643333	0.496667	similar to tagatose 6-phosphate kinase
gbs1335	0.93	0.853333	0.803333	1.20333	0.553333	0.553333	0.486667	similar to galactose-6-phosphate isomerase (large subunit)
gbs1337	1.10333	1.12333	0.94	1.68	1.06333	1.18	1.14333	similar to lactose repressor
gbs1338	0.93	1.05	0.9	0.895	0.893333	0.89	0.913333	Tn5252, relaxase
gbs1339	1.26	1.44333	1.04	0.86	0.985		1.05333	Tn5252, Orf 9 protein
gbs1340	1.02	1.07	0.88	1.27333	0.976667	1.21	1.10333	Tn5252, Orf 10 protein
gbs1341	1.00667	1.29667	1.35667	0.593333	0.86	0.52	0.843333	similar to ATP-dependent helicase
gbs1342	0.85	1.25333	1.36667	0.4	0.69	0.376667	0.736667	conserved hypothetical protein
gbs1343	1.10333	0.95	1.01	0.523333	0.706667	0.49	0.803333	similar to unknown proteins
gbs1344	1.16	0.9225	0.9825	1.1525	1.1575	0.87	0.81	similar to phage repressor-like protein
gbs1345	0.713333	0.97	1.03333	1.69	1.04333	1.29	0.813333	conserved hypothetical protein
gbs1346	0.98	0.863333	1.1	1.00667	1.13	0.883333	0.623333	conserved hypothetical protein
gbs1347	0.97	0.863333	1.08	0.98	1.01333	0.783333	0.676667	conserved hypothetical protein
gbs1348	26.315	1.20333	1.14	0.923333	0.983333	0.775	0.663333	conserved hypothetical protein
gbs1349	0.693333	0.643333	1.42	0.97	0.94	0.743333	0.653333	exported protein of unknown function
gbs1350	0.7	0.706667	1.42333	0.87	1	0.656667	0.796667	membrane protein, putative
gbs1351	0.726667	0.706667	1.53333	1.24333	1.52333	1.09333	0.65	conserved domain protein
gbs1352	0.84	1.135	0.84	0.936667	1.02	1.24	1.11	SNF2 family protein
gbs1353	0.905	1.57	0.79	1.545	0.92	1.18	1.18	hypothetical protein
gbs1354	1.09	1.4	0.99	1.32667	1.08	1.78	1.18	hypothetical protein
gbs1355	0.943333	1.04333	1.04	1.23333	1.035	1.3	1.24333	calcium-binding protein, putative
gbs1356	1.09	1.04667	1.01	1.475	1.36333	1.24667	1.17667	agglutinin receptor
gbs1357	1.13	1.24	1.02333	1.6	1.50667	1.43667	0.856667	abortive infection protein AbiGI
gbs1358	1.17333	1.25333	1.03333	0.87	0.97	0.686667	0.826667	abortive infection protein AbiGII
gbs1359	1.6	1.68	0.72	2.63	1.46	2.46	1.42667	Tn5252, Orf28
gbs1360	0.86	0.94	1.02	1.25	0.935	1.195	1.26333	Tn5252, Orf26
gbs1361	0.955	1.215	1.095	1.85	1.08667	1.5	1.33	similar to unknown protein from conjugative transposons
gbs1362	0.98	1.21	0.805	1.5	1.37	1.725	1.50667	Tn5252, Orf23
gbs1363	0.97	0.896667	0.82	1.18667	0.843333	1.26333	1.32	conserved hypothetical protein
gbs1365	1.40667	1.23	0.73	1.8	1.155	1.54	1.24333	hypothetical protein
gbs1366	1.24333	1.125	0.843333	1.53667	0.93	1.04333	1.37	CAAX amino terminal protease family protein
gbs1367	1.10667	1.31333	0.85	1.86	1.11333	1.445	1.38667	conserved hypothetical protein
gbs1368	0.88	1.265	0.75	1.71	1.025	1.56	1.5	putative Regulatory protein spx
gbs1370	0.98	0.94	0.89	1.55667	0.88	1.29667	1.14	C-5 cytosine-specific DNA methylase
gbs1372	1.15	0.87	0.806667	1.29667	0.803333	0.796667	1.34333	conserved hypothetical protein
gbs1374	0.8	0.928333	0.923333	1.175	1.02833	1.29	1.12	ribosomal protein L7/L12
gbs1375	0.783333	0.906	0.865	0.96625	0.84375	1.0075	0.97	ribosomal protein L10
gbs1376	1.395	0.861667	0.351667	1.98	0.916667	1.915	0.693333	ATP-dependent Clp protease, ATP-binding subunit
gbs1377	1.072	0.802	0.926	1.496	0.872	1.09	0.923333	homocysteine S-methyltransferase MmuM, putative
gbs1378	0.9975	0.71	0.825	1.1875	0.7575	0.7825	0.933333	amino acid permease
gbs1379	1.15	0.74	0.8	1.28	0.92	0.926667	1.37	conserved membrane protein of unknown function
gbs1380	1.07	0.803333	0.816667	1.10667	0.92	0.736667	1.29	membrane protein, putative
gbs1381	0.8	0.653333	1.04333	1.22333	1.22	1.05667	0.83	transcriptional regulator, TetR family
gbs1382	1.30333	1.07333	1.08333	1.2	0.876667	0.833333	0.77	GTP-binding protein
gbs1383	1.32	1	1.00667	0.9	0.783333	0.636667	0.776667	ATP-dependent Clp protease, ATP-binding subunit ClpX
gbs1384	1.22333	0.823333	0.953333	0.986667	1.04333	0.816667	0.746667	dihydrofolate reductase
gbs1385	1.16333	0.903333	0.913333	0.87	1.21667	0.843333	0.753333	thymidylate synthase
gbs1386	1.38	0.9525	0.7925	0.79	0.7975	0.5925	0.62	HMG-CoA synthase
gbs1387	1.396	0.968	0.848	1.132	0.814	0.834	0.653333	3-hydroxy-3-methylglutaryl-CoA reductase
gbs1388	0.986667	0.803333	0.776667	0.766667	2.08	1.18	0.83	conserved hypothetical protein
gbs1389	0.998	0.548	0.772	0.29	0.814	0.476	0.876667	hemolysin III, putative
gbs1390	0.956667	0.47	0.74	0.506667	1.01333	0.646667	0.886667	conserved hypothetical protein
gbs1391	0.783333	0.57	0.973333	1.50667	2.22667	1.23333	1.11	conserved hypothetical protein
gbs1392	1.17667	1.19667	0.74	1.19333	0.773333	0.956667	1.16333	conserved domain protein
gbs1393	1.2025	1.1475	0.68	0.8425	0.6125	0.755	1.14	isopentenyl-diphosphate delta-isomerase
gbs1394	1.335	1.2175	0.64	0.6975	0.56	0.73	1.12	phosphomevalonate kinase
gbs1395	1.37333	1.12667	0.653333	0.823333	0.596667	0.88	1.28333	diphosphomevalonate decarboxylase
gbs1396	1.32667	0.94	0.686667	0.92	0.663333	1.13	1.39667	mevalonate kinase, putative
gbs1397	1.01333	1.1	0.95	0.983333	1.58	0.81	0.883333	sensor histidine kinase
gbs1398	0.8575	0.9625	1.045	0.7625	1.65	0.665	0.806667	DNA-binding response regulator
gbs1399	0.784	0.906	1.138	0.954	2.748	0.8	0.793333	GTP pyrophosphokinase family protein
gbs1400	0.823333	0.923333	1.11333	1.00333	0.853333	0.806667	1.11333	Similar to ABC transporter (ATP-binding protein)
gbs1401	0.942	0.944	1.2	0.796	0.854	0.756	1.17	Similar to ABC transporter (ATP-binding protein)
gbs1402	0.876667	0.866667	1.41333	1.66333	2.14	1.85667	1.08	transcriptional regulator, MarR family
gbs1403	1.38	1.34	0.81	0.743333	1.44	1.0525	1.63	5 -nucleotidase family protein
gbs1404	0.926667	0.48	0.883333	0.946667	0.976667	0.526667	0.483333	polypeptide deformylase, putative
gbs1405	0.983333	0.47	0.946667	0.683333	0.766667	0.393333	0.426667	NADP-specific glutamate dehydrogenase
gbs1406	0.96	0.616667	0.683333	1.32	1.75333	1.44667	1.34	membrane protein, putative
gbs1407	1.3225	0.9825	0.815	1.1	0.8275	0.705	0.823333	ABC transporter, ATP-binding/permease protein
gbs1408	1.39	1.03333	0.81	0.896667	0.676667	0.63	0.893333	ABC transporter, ATP-binding/permease protein
gbs1409	1.3325	1.23	0.8425	0.56	0.58	0.43	0.743333	acetyltransferase, GNAT family
gbs1410	1.39667	1.53	0.916667	0.49	0.583333	0.426667	0.74	ABC transporter, ATP-binding protein
gbs1411	1.57	1.28667	0.816667	0.613333	0.676667	0.53	0.835	polyA polymerase family protein
gbs1412	1.12286	1.05143	0.83	1.01714	1.08571	0.781429	0.98	DegV family protein
gbs1413	1.2975	1.235	0.9625	1.3325	1.5075	1.08	0.846667	protein of unknown function
gbs1414	1.10333	1.18	1.30667	0.73	1.18	0.53	0.44	hypothetical protein
gbs1415	1.21333	1.11667	1.00667	1.45667	2.97667	0.94	1.19	membrane protein, putative
gbs1416	1.80667	1.68333	1.04667	0.816667	0.92	0.448333	0.67	PTS system, fructose specific IIABC components
gbs1417	1.76333	1.72333	1.17	0.51	0.646667	0.33	0.846667	1-phosphofructokinase
gbs1418	1.22	1.49667	1.42333	0.6	0.59	0.48	0.916667	lactose phosphotransferase system repressor
gbs1419	0.99	1.15667	1.66333	0.796667	1.63	0.566667	0.893333	beta-lactam resistance factor
gbs1420	0.9425	1.3225	2.38	0.685	1.8275	0.53	0.69	surface antigen-related protein
gbs1421	1.03	1.41333	1.31333	1.35667	0.833333	0.723333	0.84	2-dehydropantoate 2-reductase, putative
gbs1422	1.2125	1.4525	1.2575	1.12	0.6875	0.62	0.863333	regulatory protein, putative
gbs1423	1.25	1.34667	0.973333	1.04333	0.78	0.55	0.756667	pyridine nucleotide-disulphide oxidoreductase family protein
gbs1424	1.215	1.085	1.0075	1.11	0.735	0.615	0.716667	tRNA (guanine-N1)-methyltransferase
gbs1425	1.18333	1.04	1.08333	1.43333	1.14	0.86	0.726667	16S rRNA processing protein RimM
gbs1426	1.04667	1.365	1.43333	0.755	0.745	0.451667	0.793333	transcriptional regulator, RofA family
gbs1427	0.72	0.753333	0.696667	1.48333	1.43	1.66667	1.07	KH domain protein
gbs1428	0.823333	0.7525	0.7775	1.6975	2.29333	2.14333	1.1	ribosomal protein S16
gbs1429	1.03	1.64667	1.35667	0.836667	1.84	2.45333	9.1	permease, putative
gbs1430	1.5825	2.39	1.045	0.465	1.4025	1.44	10.53	ABC transporter, ATP-binding protein
gbs1431	1.63	2.66	0.866667	0.47	1.31667	1.35333	9.51333	conserved hypothetical protein
gbs1432	0.9475	1.115	1.11	1.19	0.8875	0.7975	1.01333	carbamoyl-phosphate synthase, large subunit, putative
gbs1433	0.94	1.02	1.05	0.743333	0.703333	0.58	1.02	carbamoyl-phosphate synthase, small subunit
gbs1434	1.04333	1.07333	1.07667	0.916667	0.816667	0.736667	0.996667	pyrimidine operon regulatory protein
gbs1438	1.1	0.915	0.87	1.18	0.77	1.06	0.9	ribosomal protein L27
gbs1439	1.17	0.976667	0.8	0.886667	0.596667	0.863333	0.81	conserved hypothetical protein
gbs1440	1.06	0.976667	0.85	1.36333	0.856667	1.39333	0.91	ribosomal protein L21
gbs1441	1.4475	1.39	0.9475	0.68	0.87	0.6125	1.17667	similar to capsular polyglutamate biosynthesis
gbs1442	1.08	1.14	0.85	0.886667	0.823333	0.763333	1.12	thiamine biosynthesis protein ThiI
gbs1443	1.23667	1.16333	0.766667	0.896667	0.72	0.78	1.41	cysteine desulphurase
gbs1444	0.933333	0.72	1.21	1.21667	1.08	0.733333	0.466667	conserved hypothetical protein
gbs1445	1.1975	0.64	0.8825	0.95	1.1075	0.5975	0.87	glutathione reductase
gbs1446	0.81	0.896667	1.92	3.53667	3.32667	2.53	0.6	conserved hypothetical protein
gbs1447	1.24667	0.933333	0.806667	1.37667	0.866667	0.876667	1.23333	chorismate synthase
gbs1448	1.29333	1.06667	0.813333	0.996667	0.796667	0.74	1.14	3-dehydroquinate synthase
gbs1449	0.98	1.07	0.82	0.796667	0.936667	0.733333	1.25667	3-dehydroquinate dehydratase
gbs1450	1.11	1.22	0.823333	0.88	1.04	0.803333	1.33333	conserved hypothetical protein
gbs1451	1.18	1.28	0.993333	0.586667	0.536667	0.433333	0.67	sulfatase
gbs1452	0.956667	1.2	0.826667	1.33667	1	1.21	1.33667	ribosomal protein L20
gbs1453	0.93	1.28	0.855	1.465	0.89	1.26	1.24	ribosomal protein L35
gbs1454	0.933333	1.14667	0.74	0.936667	0.683333	0.873333	1.04667	translation initiation factor IF-3
gbs1455	0.912	0.904	1.032	0.732	1.094	0.676	0.843333	cytidylate kinase
gbs1456	0.986667	0.92	1.00667	0.626667	0.913333	0.546667	0.893333	conserved hypothetical protein
gbs1458	0.846667	1.02333	1.21667	0.563333	1.12333	0.476667	0.836667	conserved hypothetical protein
gbs1459	0.886667	1.09333	1.23333	0.676667	1.18333	0.623333	0.88	peptidase T
gbs1460	0.946667	0.913333	1.18333	1.46667	0.87	1.18333	0.963333	polysaccharide biosynthesis protein, putative
gbs1461	1.11667	1.35667	1.00333	1.11667	0.913333	1.07667	1.325	UDP-N-acetylmuramoylalanyl-D-glutamate--2, 6-diaminopimelate ligase
gbs1462	0.953333	1.08	1.29333	0.953333	0.956667	2.04333	1.56	iron compound ABC transporter, ATP-binding protein
gbs1463	0.91	1.13	1.6825	1.365	1.5375	2.9775	1.76	iron compound ABC transporter, substrate-binding protein
gbs1464	0.963333	0.953333	1.46	1.39	1.32333	2.55333	2.13333	iron compound ABC transporter, permease protein
gbs1465	1.0575	0.9	1.48	1.5	1.4175	3.065	2.23667	iron compound ABC transporter, permease protein
gbs1466	0.983333	0.82	0.836667	1.18333	1.42667	0.956667	0.906667	conserved hypothetical protein
gbs1467	0.726667	0.746667	1.23667	1.58667	1.57	1.05333	0.506667	inorganic pyrophosphatase, manganese-dependent
gbs1468	1.56667	0.995714	1.29333	1.44167	1.19167	1.21714	0.676667	pyruvate formate-lyase-activating enzyme
gbs1469	0.9675	0.97	0.8675	1.245	1.1825	1.3925	1.4	CBS domain protein
gbs1470	1.03	1.3625	0.86	0.655	0.7725	0.7425	1.32333	conserved hypothetical protein
gbs1471	0.89	1.10333	0.87	0.8	0.886667	0.933333	1.32333	conserved hypothetical protein
gbs1472	0.793333	0.433333	0.883333	1.04333	0.98	1.03333	0.973333	PAP2 family protein
gbs1473	0.766667	0.42	0.783333	1.21	0.966667	1.25333	0.935	membrane protein, putative
gbs1474	1.02	1.54	0.536667	0.953333	0.806667	1.42333	3.91333	cell wall surface anchor family protein
gbs1475	1.2	2.02333	0.45	0.23	0.336667	0.45	3.88	sortase family protein
gbs1476	1.35	2.03667	0.44	0.376667	0.37	0.723333	3.57667	sortase family protein
gbs1477	0.925	2.35333	0.6575	0.23	0.545	0.406667	3.81	cell wall surface anchor family protein
gbs1478	1.13	2.35667	0.643333	0.203333	0.423333	0.476667	3.36333	cell wall surface anchor family protein, similar to fibronectin binding protein
gbs1479	0.866667	0.71	1.11333	0.786667	0.7	1	0.883333	Similar to transcription regulator
gbs1480	1.06333	1.41667	0.896667	0.54	0.633333	0.483333	0.965	glycosyl transferase, group 1 family protein
gbs1481	1.16	1.64667	0.95	0.493333	0.59	0.426667	0.896667	glycosyl transferase, group 2 family protein
gbs1482	1.075	1.34125	0.8625	0.55125	0.48875	0.455	0.983333	polysaccharide biosynthesis protein
gbs1483	1.02667	1.23333	0.913333	0.56	0.483333	0.466667	0.966667	membrane protein, putative
gbs1484	1.28333	1.47667	0.83	0.406667	0.503333	0.373333	0.87	glycosyl transferase, group 2 family protein
gbs1485	1.25333	1.58167	0.883333	0.418333	0.541667	0.42	0.896667	glycosyl transferase, group 2 family protein
gbs1486	1.16667	1.41333	0.92	0.39	0.58	0.403333	0.843333	nucleotide sugar dehydratase, putative
gbs1487	1.2	1.48	0.933333	0.4	0.58	0.423333	0.89	nucleotidyl transferase, putative
gbs1488	1.17714	1.54571	1.01714	0.434286	0.591429	0.465714	0.886667	polysaccharide biosynthesis protein, putative
gbs1489	1.27667	1.92	1.09667	0.46	0.546667	0.386667	0.753333	lipoprotein, putative
gbs1490	1.21667	1.36667	0.783333	0.51	0.66	0.476667	1.01333	conserved membrane protein of unknown function
gbs1491	1.24	1.24	0.79	0.7	0.86	0.69	0.99	glycosyl transferase, group 2 family protein
gbs1492	1.292	1.252	0.698	0.86	0.944	0.868	1.07667	glycosyl transferase, group 2 family protein
gbs1493	1.2325	1.0125	0.69	0.895	0.92	0.9225	1.19	glycosyl transferase, putative
gbs1494	0.83	0.796667	1.14667	1.04	1.18333	0.86	0.8	dTDP-4-dehydrorhamnose reductase
gbs1495	1.055	0.9975	1.195	0.9975	0.865	0.635	0.736667	conserved hypothetical protein
gbs1496	1.24667	1.02667	1.06667	0.906667	0.706667	0.56	0.68	RNA polymerase sigma-70 factor
gbs1497	1.70833	1.495	1.28167	1.61	1.35333	1.59667	0.683333	DNA primase
gbs1498	0.654	1.126	0.9	1.302	1.76	4.554	4.63333	large conductance mechanosensitive channel protein
gbs1499	0.915	1.205	1.185	11.495	14.155	16.39	0.94	ribosomal protein S21
gbs1500	0.736667	0.953333	1.13667	1.35667	0.916667	0.826667	1.03667	conserved hypothetical protein
gbs1501	1.33	1.36	0.823333	1.67667	1.15667	0.743333	1.82	amino acid ABC transporter, amino acid-binding protein
gbs1502	1.17714	0.985714	0.758571	1.72	0.848571	0.801429	1.27	ammonium transporter family protein
gbs1503	1.26667	0.733333	0.973333	1.22333	1.09333	0.803333	0.773333	conserved hypothetical protein
gbs1504	0.78	0.353333	0.583333	1.26333	1.83667	1.30667	1.27667	rhodanese-like domain protein
gbs1505	0.676	0.514	0.794	4.376	8.144	6.068	0.84	conserved hypothetical protein
gbs1506	42.8467	42.7833	1.24667	33.44	0.853333	1.19333	73.5333	glycerol-3-phosphate transporter, putative
gbs1507	1.85	1.78	1.29333	0.803333	2.75333	0.536667	0.696667	glycogen phosphorylase
gbs1508	2.11667	1.42	1.01333	1.47	3.8	0.903333	0.8	4-alpha-glucanotransferase
gbs1509	1.65	1.00667	0.83	1.68667	1.39667	1.26333	1.75667	maltose operon repressor MalR, putative
gbs1510	1.80125	1.545	1.2475	1.22	2.45	1.1975	1.36667	maltose/maltodextrin ABC transporter, maltose/maltodextrin-binding protein
gbs1511	2.185	1.54167	0.925	1.18	2.35333	0.953333	1.42	maltose ABC transporter, permease protein
gbs1512	1.98	1.48333	0.98	1.3	2.28667	0.896667	1.27333	maltose ABC transporter, permease protein
gbs1513	1.045	1	0.603333	1.65167	0.8	0.951667	1.23333	proton/peptide symporter family protein
gbs1514	0.873333	0.94	1	0.67	0.976667	0.563333	1.15	Similar to putative mutator MutT protein
gbs1515	1.15	1.48	0.905	0.365	0.72	0.44	1.29	conserved hypothetical protein
gbs1516	1.00667	1.23667	0.806667	0.356667	0.57	0.39	1.18	conserved hypothetical protein
gbs1517	0.96	1.22667	0.826667	0.353333	0.466667	0.433333	1.27	glycosyl transferase, group 1 family protein
gbs1518	1.10333	1.24	0.746667	0.396667	0.513333	0.55	1.60333	preprotein translocase SecA subunit, putative
gbs1519	1.02	1.24	0.733333	0.396667	0.49	0.493333	1.49	conserved domain protein
gbs1520	0.966667	1.25	0.883333	0.43	0.486667	0.563333	1.44333	conserved hypothetical protein
gbs1521	1.002	1.294	0.788	0.49	0.554	0.638	1.42667	conserved hypothetical protein
gbs1522	0.903333	1.2	0.776667	0.51	0.49	0.653333	1.64	preprotein translocase SecY family protein
gbs1523	1.06333	1.59	0.846667	0.25	0.44	0.32	1.59	glycosyl transferase, putative
gbs1524	0.926667	1.29	0.773333	0.38	0.493333	0.483333	1.62	glycosyl transferase, group 2 family protein
gbs1525	0.84	1.25	0.866667	0.453333	0.61	0.76	1.59667	Similar to putative glycosyl transferase
gbs1526	1.05333	1.61	0.87	0.246667	0.463333	0.403333	1.54667	glycosyl transferase, family 8
gbs1527	0.926667	1.42333	0.913333	0.286667	0.453333	0.393333	1.63333	glycosyl transferase, family 8
gbs1528	0.713333	0.966667	0.696667	0.723333	0.81	0.946667	2.07333	conserved hypothetical protein
gbs1529	0.976667	1.86333	0.423333	0.263333	0.186667	1.19	4.97333	cell wall surface anchor family protein, serine rich protein
gbs1530	1.24667	1.28	0.253333	0.366667	0.476667	1.44333	3.71333	Similar to transcription regulator RofA related
gbs1531	1.04	0.5725	1.04	0.805	1.095	0.585	0.733333	excinuclease ABC, B subunit
gbs1533	0.953333	0.66	1.05833	0.781667	1.05167	0.511667	0.813333	glutamine ABC transporter, glutamine-binding protein/permease protein
gbs1534	0.85	0.6525	1.1875	0.9325	1.1375	0.58	0.91	glutamine ABC transporter, ATP-binding protein, GlnQ putative
gbs1535	1.0925	1.4275	0.905	3.2825	1.72	5.845	2.9	conserved hypothetical protein
gbs1536	1.055	0.86	1	1.41	1.435	1.245	1.19333	conserved hypothetical protein
gbs1537	1.044	0.768	0.95	1.362	1.28	1.2975	1.27667	GTP-binding protein, GTP1/Obg family
gbs1538	0.8525	1.3525	0.5725	0.7275	0.43	1.5175	1.05333	aminopeptidase PepS
gbs1539	1.13667	0.75	0.993333	2.08667	2.47	2.48667	1.75667	cell wall surface anchor family protein, serine rich protein
gbs1540	1.405	0.615	0.8175	0.5375	0.975	0.58	1.31333	amidase family protein
gbs1541	0.81	1.06714	1.13429	0.7	0.81	0.62	0.55	ribosomal small subunit pseudouridine synthase A
gbs1542	0.703333	0.493333	0.706667	0.996667	2.02333	0.896667	1.17667	oxidoreductase, aldo/keto reductase family
gbs1543	0.903333	0.725	1.05333	0.906667	1.09	0.636667	0.683333	nitroreductase family protein
gbs1544	0.676667	0.553333	1.08	1.28333	2.02667	1.08	0.723333	lactoylglutathione lyase
gbs1545	0.82	0.796667	0.72	1.26667	1.15667	1.5	1.09333	glycosyl transferase, group 2 family protein
gbs1546	1.08667	0.913333	0.98	1.13667	0.623333	0.67	0.613333	amino acid permease
gbs1547	1.72	1.44333	0.883333	0.756667	0.86	0.563333	1.63333	SsrA-binding protein
gbs1548	1.784	1.42	0.858	0.562	0.638	0.502	1.78333	exoribonuclease, VacB/Rnb family
gbs1549	1.185	1.3375	1.2225	3.665	3.5225	3.7075	1.19667	preprotein translocase, SecG subunit
gbs1550	1.1925	0.9925	1.2075	1.5425	0.9775	1.15	0.95	multi-drug resistance protein
gbs1551	1.21	1.30333	1.02333	0.84	1.25667	1.21	2.83	conserved membrane protein of unknown function
gbs1552	1.14333	1.33333	0.93	0.953333	1.33667	1.37333	2.92667	ABC transporter, ATP binding protein
gbs1553	1.31	1.18	1.03333	0.9	0.823333	0.656667	0.833333	dephospho-CoA kinase
gbs1554	1.37333	1.05	0.953333	0.62	0.65	0.57	0.92	formamidopyrimidine-DNA glycosylase
gbs1555	1.76667	1.39	0.863333	0.616667	0.81	0.55	1.01333	transcriptional regulator, MutR family
gbs1556	1.24333	1.44	0.823333	0.59	0.623333	0.49	0.77	exported protein of unknown function
gbs1557	1.835	0.995	0.8	1.27	0.93	0.94	1.63	hypothetical protein
gbs1558	1.52	0.983333	0.69	1.41	0.956667	1.26333	2.19333	CAAX amino terminal protease family protein
gbs1559	1.09667	0.83	0.943333	0.96	1.00667	0.72	1.12	membrane protein, putative
gbs1560	1.33	0.995	0.865	1.02	1.32	0.9025	1.12	GTP-binding protein Era
gbs1561	1.10333	1.03333	0.89	0.89	1.26333	0.823333	1.22	diacylglycerol kinase
gbs1562	0.91	0.946667	0.92	1.40667	1.72	1.23333	1.04667	conserved hypothetical protein
gbs1563	1.05	0.993333	1.24333	0.626667	0.863333	0.493333	0.553333	tetracenomycin polyketide synthesis O-methyltransferase TcmP, putative
gbs1564	0.733333	0.593333	1.04667	1.23	1.54	1.15	0.64	MutT/nudix family protein
gbs1565	1.04333	0.656667	1.31333	1.68333	1.80333	1.22333	0.896667	conserved hypothetical protein
gbs1566	0.813333	0.646667	1.22667	1.75667	1.74667	1.46333	0.773333	PhoH family protein
gbs1567	0.92	0.66	1.85	1.072	0.526	0.472	0.936667	67 kDa Myosin-crossreactive streptococcal antigen
gbs1568	0.655	0.635	1.35	1.25	1.46	0.95	0.623333	conserved hypothetical protein
gbs1569	0.736667	0.716667	1.42667	1.55	2.01667	1.23667	0.686667	peptide methionine sulfoxide reductase
gbs1570	0.853333	1.05667	0.903333	0.733333	0.95	0.656667	1.44667	conserved hypothetical protein
gbs1571	1.002	1.082	0.83	0.736	1.118	0.652	1.41	ribosome recycling factor
gbs1572	0.885	1.02	0.925	0.7425	1	0.7025	1.4	uridylate kinase
gbs1573	1.045	0.928333	1.04167	0.903333	0.876667	0.88	1.12333	peptide ABC transporter, ATP-binding protein
gbs1574	1.00333	1.19667	0.976667	0.99	1.02	1.1	1.07333	peptide ABC transporter, ATP-binding protein
gbs1575	1.19333	1.12333	0.97	0.89	0.793333	1.04667	1.24667	peptide ABC transporter, permease protein
gbs1576	1.215	0.955	1.22667	0.76	0.61	0.92	1.16333	peptide ABC transporter, permease protein
gbs1577	1.295	1.08	1.12333	0.763333	0.666667	0.876667	1.19333	peptide ABC transporter, peptide-binding protein
gbs1580	0.506	0.924	0.72	0.768	0.562	0.524	0.683333	transporter, major facilitator family
gbs1581	0.54	0.833333	0.76	0.763333	0.646667	0.593333	0.653333	peptidase, M20/M25/M40 family
gbs1582	1.42667	1.62667	0.686667	2.04	1.80667	2.64667	1.19333	transcriptional regulator, LysR family
gbs1583	0.956667	1.24667	1.30667	1.63667	1.08	1.25333	1.09	conserved membrane protein of unknown function
gbs1584	0.781667	0.968333	0.94	0.883333	1.1	0.633333	0.84	chorismate binding enzyme
gbs1585	0.886667	1.04	0.92	1.26333	0.786667	0.946667	0.993333	FtsK/SpoIIIE family protein
gbs1586	0.643333	0.743333	1.17333	1.42333	1.14	1.07333	0.633333	peptidyl-prolyl cis-trans isomerase, cyclophilin-type
gbs1587	1.49667	1.16	1.24667	0.946667	0.596667	0.636667	0.993333	manganese ABC transporter, permease protein
gbs1588	1.384	1.122	1.072	0.8775	0.888	0.768	1.06333	manganese ABC transporter, ATP-binding protein
gbs1589	1.35	1.39	1.306	0.712	0.884	0.514	0.78	manganese ABC transporter, manganese-binding adhesion liprotein
gbs1590	1.11	0.896667	1.17	1.43667	1.58	1.10667	1.26333	iron-dependent transcriptional regulator
gbs1591	1.31	1.22	0.79	1.12	0.796667	0.74	1.81333	5-methylthioadenosine nucleosidase/S-adenosylhomocysteine nucleosidase
gbs1592	1.37	1.34333	0.73	0.983333	0.89	0.643333	1.81333	conserved hypothetical protein
gbs1593	1.32	1.27333	0.73	0.943333	0.873333	0.633333	1.69667	MutT/nudix family protein
gbs1594	1.33667	1.3	0.74	1.2	1.08333	0.77	1.72333	UDP-N-acetylglucosamine pyrophosphorylase
gbs1595	1.05667	0.76	0.95	1.07333	1.78333	1.50667	2.56667	conserved hypothetical protein
gbs1596	1.126	0.804	0.964	1.152	1.898	1.544	2.54667	glyoxalase family protein
gbs1597	0.966667	1.04	1.38	1.52333	1.29	2.97667	6.75333	oxidoreductase, Gfo/Idh/MocA family
gbs1598	0.956667	1.05	1.29	0.946667	1.07	2.50667	6.86667	similar to unknown proteins C-terminal end
gbs1599	1.03	1.07667	1.36333	1.06667	1.05333	2.55667	7.68	hypothetical protein
gbs1600	1.05667	1.09667	1.30333	0.87	1.00667	2.07333	6.79333	gluconate 5-dehydrogenase, putative
gbs1601	1.16	1.36667	1.47	1.23333	1.56667	3.23667	6.79333	conserved hypothetical protein
gbs1602	1.14333	1.4	1.35	0.746667	1.14667	1.19	5.90333	conserved hypothetical protein
gbs1603	1.31	1.68	1.59667	1.75333	1.39	2.88667	10.0667	acetyltransferase, GNAT family
gbs1608	3.11	2.52833	3.48833	4.43	1.35833	20.2167	72.4267	hypothetical protein
gbs1610	0.898571	0.631429	2.20143	2.57143	1.39286	0.685714	0.506667	branched-chain amino acid transport system II carrier protein
gbs1611	0.786667	0.733333	1.22333	1.07	0.933333	0.76	0.886667	methionyl-tRNA synthetase
gbs1612	0.793333	0.806667	1.78	1.52	1.46667	1.01	0.786667	tellurite resistance protein TehB
gbs1613	1.58667	1.00333	0.866667	2.08667	0.85	1.27667	1.69667	membrane protein, putative
gbs1614	0.6925	0.465	1.4425	0.85	1.0175	0.8925	0.963333	PTS system, IIC component, putative
gbs1615	0.776667	0.62	1.47333	0.703333	0.926667	0.653333	0.886667	conserved hypothetical protein
gbs1616	0.7275	0.5775	1.2725	1.08	1.415	1.115	0.853333	exodeoxyribonuclease
gbs1617	0.866667	0.703333	1.17	1.41	1.67333	1.44333	1.16333	conserved hypothetical protein
gbs1618	1.028	0.698	1.114	1.592	1.492	1.54	1.46	methylated-DNA--protein-cysteineS-methyltransferase
gbs1619	1.005	1.305	1.4	1.81	1.275	0.9375	1.35667	D-isomer specific 2-hydroxyacid dehydrogenase family protein
gbs1620	0.93	1.31667	1.30667	1.07333	0.923333	0.603333	1.01	acetyltransferase, GNAT family
gbs1621	0.94	1.17333	1.53667	1.31667	1.04333	0.83	1.04667	similar to phosphoserine aminotransferase
gbs1622	1.04	0.905	1.1825	1.105	0.7575	0.6775	0.886667	copper homeostasis protein CutC, putative
gbs1623	1.4375	1.1025	0.9025	1.39	1.3825	0.88	0.94	tetrapyrrole methylase family protein
gbs1624	1.43	1.225	0.9875	1.0775	1.3525	0.75	0.896667	conserved hypothetical protein
gbs1625	1.33333	1.10667	0.996667	1.44333	1.38333	0.936667	0.85	DNA polymerase III, delta prime subunit, putative
gbs1626	1.17	0.88	1.06667	1.39667	1.68	0.926667	0.776667	thymidylate kinase
gbs1627	0.918333	1.02833	1.39	1.66	1.165	1.3	1.15	AcuB family protein
gbs1628	1.01	1.12667	1.27333	1.28667	1.27	1.2	1.11333	branched-chain amino acid ABC transporter, ATP-binding protein
gbs1629	1.19333	0.993333	1.35	1.28667	1.34333	1.18333	0.97	branched-chain amino acid ABC transporter, ATP-binding protein
gbs1630	1.09333	0.91	1.5	1.47667	1.04	1.39667	1.11333	branched-chain amino acid ABC transporter, permease protein
gbs1631	1.12	0.755	2.06667	1.38	1.08	1.37	1.00333	branched-chain amino acid ABC transporter, permease protein
gbs1632	1.02333	0.693333	1.76333	2.51667	1.43333	1.33667	0.956667	branched-chain amino acid ABC transporter, amino acid-binding protein
gbs1634	1.25	0.733333	0.746667	1.77667	1.65333	1.18667	0.88	ATP-dependent Clp protease, proteolytic subunit ClpP
gbs1635	1.14	1.03667	0.933333	1.19667	1.17	1.09	1.1	uracil phosphoribosyltransferase
gbs1636	0.92	0.79	1.01333	0.563333	1.03333	0.476667	0.816667	aminotransferase, class I
gbs1637	0.863333	1.23	1.35667	1.72333	0.94	0.996667	0.83	RNA methyltransferase, TrmH family, group 2
gbs1638	0.703333	0.943333	1.10333	1.21	0.933333	1.02667	1.10667	amino acid permease, putative
gbs1639	0.7225	0.82	1.2225	0.835	0.905	0.625	0.816667	potassium uptake protein, Trk family
gbs1640	0.68	0.834	1.296	1.17	0.902	0.848	0.786667	cation uptake protein, Trk family
gbs1641	1.27333	1.16333	1.04333	1.16667	0.873333	0.973333	1.17	conserved hypothetical protein
gbs1642	1.26667	1.22333	0.993333	0.966667	0.823333	0.813333	1.09	ribosomal large subunit pseudouridine synthase B
gbs1643	1.528	1.514	0.962	0.69	0.728	0.592	1.02	segregation and condensation protein B
gbs1644	1.70333	1.79667	0.933333	0.443333	0.613333	0.393333	1.17667	segregation and condensation protein A
gbs1645	1.91333	1.83667	0.97	0.466667	0.623333	0.36	1.07	integrase domain protein
gbs1646	1.59333	1.55333	0.973333	0.496667	0.646667	0.416667	1.08	CBS domain protein
gbs1647	1.53	1.41	1.05667	0.683333	0.786667	0.613333	1.19667	conserved hypothetical protein
gbs1648	1.3975	1.265	0.9125	0.646667	0.81	0.5725	1.2	HAM1 protein
gbs1649	1.19667	1.11	0.936667	0.95	0.923333	0.75	1.16667	glutamate racemase
gbs1650	1.0175	1.2125	1.3075	3.0775	2.82	3.0175	1.04667	conserved hypothetical protein
gbs1651	0.952	0.921667	0.923333	1.4	1.085	1.185	1.31	membrane protein, putative
gbs1652	0.913333	0.82	1	1.29	1.55333	1.06333	1.49333	transcriptional regulator, biotin repressor family
gbs1653	1.01	0.813333	0.976667	1.13333	1.73	0.94	1.15	conserved membrane protein of unknown function
gbs1654	0.953333	0.746667	0.906667	0.856667	1.5	0.646667	1.08667	conserved hypothetical protein
gbs1655	1.09	0.896667	0.77	0.853333	1.12333	0.756667	1.11	RNA methyltransferase, TrmH family
gbs1656	0.805	0.99	1.59	1.06	1.575	0.8675	0.716667	acylphosphatase
gbs1657	0.653333	0.566667	0.993333	0.753333	1.00333	0.843333	0.41	preprotein translocase YidC subunit
gbs1658	2.27667	1.46667	0.446667	1.64667	0.91	0.39	2.78667	amino acid ABC transporter, permease protein
gbs1659	2.24667	1.51	0.483333	1.55667	1.05333	0.39	2.77	amino acid ABC transporter, substrate-binding protein
gbs1660	1.172	1.126	0.82	0.872	1.8	0.654	1.58	amidase family protein
gbs1661	1.38667	1.84667	1.00333	1.1	1.02	0.986667	1.12667	transcription elongation factor GreA
gbs1662	1.216	1.758	0.922	0.57	0.652	0.596	1.07	conserved hypothetical protein
gbs1663	1.35667	1.64	0.706667	0.3	0.386667	0.39	1.34667	acetyltransferase, GNAT family
gbs1664	1.24	1.56667	0.85	0.54	0.466667	0.586667	1.14667	UDP-N-acetylmuramate--alanine ligase
gbs1665	1.3625	1.55	0.6725	0.6	0.7725	0.7525	1.96667	conserved hypothetical protein
gbs1666	1.35333	1.10333	1.12333	0.886667	0.83	0.59	0.93	Snf2 family protein
gbs1667	1.11	0.963333	0.85	1.08	0.963333	0.816667	1.10333	phosphoglycerate dehydrogenase-related protein
gbs1668	1.15667	1.2	0.963333	0.73	0.873333	0.676667	1.06	primosomal protein DnaI
gbs1669	1.24	1.25	0.98	0.576667	0.926667	0.496667	1.02333	conserved hypothetical protein
gbs1670	1.15833	1.105	1.03167	1.07167	1.35833	1.11	1.13	conserved hypothetical protein
gbs1673	1.14667	1.16	1.29667	0.58	0.92	0.543333	0.53	conserved hypothetical protein
gbs1674	0.853333	0.72	0.9	0.89	0.893333	0.706667	0.876667	heat shock protein HtpX
gbs1675	0.816667	0.676667	0.863333	1.68667	2.4	1.38333	0.83	lemA protein
gbs1676	0.805714	0.82	1.08143	1.28857	1.72286	1.19143	0.813333	glucose-inhibited division protein B
gbs1677	0.823333	0.82	0.84	0.74	0.82	0.636667	0.796667	sodium transport family protein
gbs1678	0.79	0.7625	1.0025	1.085	0.9825	0.845	0.803333	potassium uptake protein, Trk family, putative
gbs1679	1.04	1.15333	0.913333	1.22333	0.906667	0.963333	1.58	cobalt transport family protein
gbs1680	1.02	1.09	0.863333	0.966667	0.763333	0.756667	1.40333	ABC transporter, ATP-binding protein
gbs1681	0.826667	0.816667	0.846667	1.25667	0.966667	1.04667	1.32333	conserved membrane protein of unknown function
gbs1682	1.35	0.703333	0.59	1.70333	0.69	1.15	0.513333	sodium:dicarboxylate symporter family protein
gbs1683	1.23	0.85	0.505	1.075	0.355	0.31	0.773333	branched-chain amino acid transport system II carrier protein
gbs1685	0.833333	1.39333	0.803333	0.88	0.643333	1.26	2.20667	ABC transporter, permease protein
gbs1686	0.923333	1.45	0.813333	1.02	0.733333	1.45	2.09667	ABC transporter, ATP-binding protein
gbs1687	0.96	1.35	0.755	0.915	0.6875	1.2575	2.18	peptidase, M20/M25/M40 family
gbs1688	0.946667	2.72	0.94	0.68	0.876667	1.50333	3.48	YaeC family protein
gbs1689	0.783333	4.06667	0.566667	0.486667	0.64	3.66333	8.16333	ABC transporter, substrate-binding protein
gbs1690	0.746667	3.57333	0.58	0.306667	0.453333	2.83333	9.795	glutamine amidotransferase, class I
gbs1691	0.796667	0.986667	1.41333	0.993333	0.726667	0.843333	0.88	conserved hypothetical protein
gbs1692	1.2425	1.0925	0.935	0.8225	1.0025	1.015	1.17	dihydroxyacetone kinase family protein
gbs1693	0.826667	0.823333	0.92	0.9	1.08	1.04667	1.31333	transcriptional regulator, TetR family, putative
gbs1694	1.562	0.8	0.852	0.282	0.482	0.33	1.91667	dihydroxyacetone kinase family protein
gbs1696	2.44	1.31667	0.926667	0.443333	1.39	0.43	1.28667	conserved hypothetical protein
gbs1697	2.215	1.395	1.0175	0.55	1.775	0.55	1.13	glycerol uptake facilitator protein
gbs1698	0.753333	1.33333	0.963333	0.856667	1.12	2.59	2.82333	conserved hypothetical protein
gbs1699	1.6925	1.39	0.985	0.785	0.7775	0.6475	1	transcriptional regulator, MerR family
gbs1700	1.79333	1.5	0.893333	0.726667	0.573333	0.663333	0.92	conserved hypothetical protein
gbs1701	1.71333	1.39333	0.943333	0.623333	0.623333	0.666667	0.973333	hypothetical protein
gbs1702	1.66667	1.35	0.933333	0.653333	0.65	0.69	1.14333	conserved hypothetical protein
gbs1703	1.32667	1.15667	1.04333	1.25667	1.41667	1.51	1.14667	iojap-related protein
gbs1704	1.25667	1.18	0.946667	0.793333	0.893333	0.78	0.96	isochorismatase family protein
gbs1705	1.29333	1.2	0.94	0.596667	0.723333	0.62	1.00667	conserved hypothetical protein
gbs1706	1.36667	1.30333	0.94	0.65	0.856667	0.716667	0.946667	nicotinate nucleotide adenylyltransferase
gbs1707	1.43333	1.49667	0.98	0.46	0.84	0.596667	0.943333	conserved hypothetical protein
gbs1708	1.35333	1.16667	0.94	0.563333	0.696667	0.666667	0.926667	GTP-binding protein
gbs1709	1.3775	1.02	1.035	1.2125	1.475	1.5475	1.01667	hydrolase, haloacid dehalogenase-like family
gbs1710	1.46333	1.35333	1.03167	1.04833	0.943333	1.02333	1.16667	conserved membrane protein of unknown function
gbs1711	0.736667	0.83	1.02333	1.06333	0.976667	0.896667	1.02	glutamyl-tRNA(Gln) amidotransferase, B subunit
gbs1712	0.72	0.913333	1.07667	0.863333	0.836667	0.76	0.93	glutamyl-tRNA(Gln) amidotransferase, A subunit
gbs1713	0.81	0.9	1.10667	3.22333	3.26	3.12	0.96	glutamyl-tRNA(Gln) amidotransferase, C subunit
gbs1714	1.25	1.11	1.00667	0.636667	0.816667	0.62	0.593333	pyruvate phosphate dikinase
gbs1715	1.57333	1.42667	0.963333	0.67	0.75	0.693333	1.48667	conserved hypothetical protein
gbs1716	1.475	1.545	0.9725	0.9725	1.0125	0.9825	1.57	CBS domain protein
gbs1717	1.69	1.16667	0.88	0.65	1.42333	0.673333	1.53667	3-hydroxyacyl-CoA dehydrogenase family protein
gbs1718	1.0275	0.905	1.1525	1.67	1.3525	1.7775	1.33	isochorismatase family protein
gbs1719	0.863333	0.945	1.34667	1.26833	1.17333	1.17833	0.923333	transcriptional regulator CodY, putative
gbs1720	1.27333	0.956667	1.05333	0.903333	0.876667	0.57	0.576667	aminotransferase, class I
gbs1721	1.3675	0.9775	1.5325	2.1775	1.31	1.6475	1.05667	conserved hypothetical protein
gbs1722	1.04667	0.856667	1.01	1.37	0.996667	1.10333	0.776667	hydrolase, haloacid dehalogenase-like family
gbs1723	0.91	0.78	1.03667	1.53333	1.17	1.25333	0.926667	asparaginase family protein
gbs1724	1.22667	1.2	0.886667	1.07667	1.15667	1.18667	1.21333	shikimate 5-dehydrogenase
gbs1725	1.01333	1.06333	0.856667	0.656667	1.60667	1.12333	1.39333	oxidoreductase, aldo/keto reductase family
gbs1726	0.91	0.806667	1.14	1.37	1.39	1.17	1.12333	ATP-dependent DNA helicase RecG
gbs1727	0.956667	0.833333	0.953333	1.04	0.836667	1.14333	1.08333	immunogenic secreted protein, putative
gbs1728	1.99	1.24667	1.00667	0.606667	0.58	0.553333	1.12	alanine racemase
gbs1729	2.29667	1.45	1.02333	0.936667	0.763333	0.973333	1.185	holo-(acyl-carrier-protein) synthase
gbs1730	1.75667	1.24	0.996667	0.74	0.683333	0.716667	1.05667	phospho-2-dehydro-3-deoxyheptonate aldolase
gbs1731	0.956667	0.946667	1.06333	1.03	0.883333	0.99	1.09667	preprotein translocase, SecA subunit
gbs1732	0.62	0.836667	1.66333	1.23	1.16667	1.18667	1.00333	mannose-6-phosphate isomerase, class I
gbs1733	0.5225	0.48	2.6225	0.6425	0.3625	0.4325	0.733333	fructokinase
gbs1734	0.216667	0.2675	5.5825	0.52	0.18	0.423333	0.45	PTS system, IIABC components
gbs1735	0.3475	0.37	3.8475	0.655	0.4675	0.6775	0.77	sucrose-6-phosphate hydrolase
gbs1736	0.4125	0.41	3.5425	0.5675	0.41	0.4175	0.716667	sucrose operon repressor ScrR
gbs1737	0.8275	1.0275	0.97	0.975	1.24	0.97	1.02667	N utilization substance protein B
gbs1738	0.8725	1.0275	0.97	1.265	1.385	1.165	1.08333	conserved hypothetical protein
gbs1739	0.82	0.976667	1.08333	1.54333	1.83	1.70667	1.07667	translation elongation factor P
gbs1740	0.783333	0.956667	0.865	0.56	0.553333	0.56	0.406667	similar to ABC transporter (ATP-binding protein)
gbs1741	0.765	0.92	1.11	0.48	0.545	0.56	0.413333	similar to ABC transporter (binding protein)
gbs1742	0.76	1.29333	1.05667	0.64	0.683333	0.743333	0.453333	similar to ABC transporter (ATP-binding protein)
gbs1743	0.83	1.13333	1.23667	0.533333	0.643333	0.535	0.493333	Similar to unknown protein, putative ABC transporter (permease)
gbs1744	0.866667	0.953333	1.17333	0.603333	0.823333	0.845	0.56	conserved membrane protein of unknown function
gbs1745	0.93	1.295	1.51	0.835	0.905	0.88	0.67	Similar to unknown protein
gbs1746	0.745	0.96	1.24	0.54	0.85	0.63	0.773333	hypothetical protein
gbs1747	1.00333	1.28	1.38	0.7	0.743333	0.63	0.766667	Similar to 2,3-dihydroxybenzoate-AMP ligase (C-terminal domain)
gbs1748	0.72	1.26	1.165	0.78	0.723333	0.585	0.793333	Similar to 2,3-dihydroxybenzoate-AMP ligase (enterobactin synthetase component E) (N-terminal end)
gbs1749	0.82	0.993333	1.50333	0.726667	1.39	0.873333	0.946667	Similar to transcription regulator
gbs1750	0.786667	0.796667	1.54	0.8	1.04333	0.906667	1.00667	cytidine/deoxycytidylate deaminase family protein
gbs1751	0.606667	0.703333	1.48333	0.83	1.03	0.89	1.04333	Similar to similar to Xaa-Pro dipeptidase
gbs1752	0.902	0.902	0.73	1.062	0.902	2.072	2.38	conserved hypothetical protein
gbs1753	0.981429	0.975714	0.767143	1.03714	1.08143	2.34429	2.05	drug resistance transporter, EmrB/QacA family
gbs1754	1.0225	0.885	0.7475	0.88	0.7975	1.3875	2	excinuclease ABC, A subunit
gbs1755	1.435	1.1325	0.9875	1.5825	0.78	1.415	1.06333	conserved membrane protein of unknown function
gbs1756	1.31833	0.993333	0.918333	1.44	0.861667	1.37167	1.07667	magnesium transporter, CorA family
gbs1757	0.763333	0.893333	1	0.993333	1.07333	1.21667	1.24	ribosomal protein S18
gbs1758	0.743333	0.82	0.86	0.92	0.72	0.973333	1.25667	single strand DNA binding protein
gbs1759	0.84	1.08	1.006	1.398	1.21	1.836	1.23	ribosomal protein S6
gbs1760	0.88	0.783333	0.823333	1.36667	1.12	1.31667	0.906667	A/G-specific adenine glycosylase
gbs1761	0.98	0.9	0.81	1.43	1.21667	1.32333	1.04	transcriptional regulator, Cro/CI family
gbs1762	0.79	0.58	1.16667	1.56	1.73	1.31	0.88	thioredoxin
gbs1763	0.9	1.135	1.0875	0.72	0.7275	0.6625	0.796667	PAP2 family protein
gbs1764	0.984286	1.07143	1.01429	0.701429	0.747143	0.68	0.723333	MutS2 family protein
gbs1765	0.78	0.76	0.693333	0.933333	1.4	0.946667	1.37	conserved membrane protein of unknown function
gbs1766	0.913333	1.06	0.856667	3.43	4.22667	3.75333	1.28333	conserved hypothetical protein
gbs1767	0.95	0.933333	0.85	0.6	0.883333	0.643333	0.69	ribonuclease HIII
gbs1768	0.843333	0.986667	0.993333	0.866667	1.09	0.86	0.64	signal peptidase I
gbs1769	1.13333	1.21333	1.13333	0.54	0.646667	0.536667	0.68	helicase, putative
gbs1770	0.77	1.12333	1.26667	2.00333	2.78333	4.13	4.96333	conserved hypothetical protein
gbs1771	1.07	0.84	0.893333	1.53333	1.20333	1.31	1.33333	DNA-damage-inducible protein P
gbs1772	1.30333	1.95	1.61333	1.75667	1.83667	1.4	0.556667	formate acetyltransferase
gbs1773	2.0325	1.78	1.4375	1.48	1.85	1.425	0.686667	FMN-binding protein
gbs1774	0.636667	0.673333	1.14667	1.00333	0.796667	0.98	0.54	conserved hypothetical protein
gbs1775	0.59	0.666667	1.16	0.983333	0.926667	1.01	0.496667	conserved hypothetical protein
gbs1776	0.833333	0.803333	0.893333	1.48	0.94	1.49667	0.723333	membrane protein, putative
gbs1777	0.6275	1.2525	1.1875	1.01	0.84	1.1725	1.07	glycerol uptake facilitator protein, putative
gbs1780	0.686667	1.08	1.11667	0.856667	1.30333	1.05	1.06	transcriptional regulator, Crp/Fnr family
gbs1781	0.8175	1.0475	1.235	0.44	0.625	0.51	0.635	X-pro dipeptidyl-peptidase
gbs1782	0.76	1.11667	1.25	0.46	0.683333	0.486667	0.62	hypothetical protein
gbs1783	0.876667	0.613333	0.655	0.955	1.33	1.03667	0.93	polyprenyl synthetase family protein
gbs1784	0.835	1.01	0.595	0.85	0.615	1.4225	3.59667	ABC transporter, ATP-binding protein CydC
gbs1785	0.936667	0.903333	0.546667	0.72	0.58	1.28333	3.11	ABC transporter, ATP-binding protein CydD
gbs1786	0.6275	0.8775	0.6925	0.7325	0.6875	1.23	3.24667	cytochrome d ubiquinol oxidase, subunit II
gbs1787	0.66	0.82	0.65	0.806667	0.656667	1.35333	3.24	cytochrome d oxidase, subunit I
gbs1788	0.84	0.876667	0.61	0.86	0.746667	1.47333	3.48	pyridine nucleotide-disulphide oxidoreductase family protein
gbs1789	0.843333	0.946667	0.643333	1.03	0.85	1.59667	2.64	prenyltransferase, UbiA family
gbs1790	0.906667	0.86	1.03333	0.666667	0.81	2.86	1.92333	exported protein of unknown function
gbs1791	0.62	0.695	1.46	3.75	5.33	4.24	0.703333	conserved hypothetical protein
gbs1792	0.476667	1.26667	2.87	1.09667	0.893333	1.09667	1.74333	cyclopropane-fatty-acyl-phospholipid synthase
gbs1793	0.87	1.19	0.87	1.02	1.13286	1.28286	1.41667	transcriptional regulator, MerR family
gbs1794	0.9075	1.32833	0.948333	1.04667	1.08	1.6	1.42333	exonuclease
gbs1795	0.968	1.216	0.922	3.292	3.024	5.298	1.01667	conserved hypothetical protein
gbs1796	1.14143	0.674286	0.545714	1.12571	1.66857	1.32571	1.04667	conserved hypothetical protein
gbs1797	1.06111	0.862222	0.568889	1.12778	1.36444	1.24	1.34	conserved hypothetical protein
gbs1798	0.4375	0.555	1.7475	3.3425	2.92	0.825	0.733333	ribosomal protein S14
gbs1799	0.87	0.99	1.404	0.984	0.692	1.216	0.826667	conserved hypothetical protein
gbs1800	1.06714	0.814286	0.92	1.24143	1.06	1.20143	0.973333	O-sialoglycoprotein endopeptidase family protein
gbs1801	1.05333	0.773333	0.923333	1.34	1.2	1.20333	0.856667	ribosomal-protein-alanine acetyltransferase, putative
gbs1802	1.09667	0.755	0.923333	1.56333	1.395	1.445	0.843333	protein of unknown function
gbs1803	1.30333	0.763333	0.896667	4.19	4.47	5.18667	1.10333	conserved hypothetical protein
gbs1804	1.21333	0.883333	0.756667	1.16667	0.85	1.14	1.05667	metallo-beta-lactamase superfamily protein
gbs1805	1.895	1.235	0.4175	1.7475	0.9775	2.34	0.993333	CHAP domain protein
gbs1806	0.686667	0.47	1.05333	1.01667	1.10667	0.95	0.923333	glutamine synthetase, type I
gbs1807	0.633333	0.443333	1.05333	0.893333	1.1	0.973333	1.04333	transcriptional regulator GlnR
gbs1808	0.686667	0.666667	1.05333	1.08333	1.28667	1.16667	1.16667	conserved membrane protein of unknown function
gbs1809	0.786667	0.923333	1.54833	1.15167	1.10167	0.995	0.785	phosphoglycerate kinase
gbs1810	1.23667	1.41	1.42	0.783333	1.39667	0.756667	1.16333	acid phosphatase
gbs1811	0.675	0.75	1.32	1.1975	1.13333	1.1825	0.93	glyceraldehyde 3-phosphate dehydrogenase
gbs1812	0.895	0.92	0.948333	0.938333	0.803333	0.838333	1.18333	translation elongation factor G
gbs1813	1.29667	1.06	0.726667	1.37333	0.823333	1.36	1.76667	ribosomal protein S7
gbs1814	1.25667	1.07333	0.753333	1.52333	1.09667	1.64	1.49	ribosomal protein S12
gbs1815	0.903333	1.02	0.94	1.15667	1.26333	1.31	1.32333	pur operon repressor
gbs1816	1.2	1.12	1.24	0.603333	0.916667	0.89	1.02333	HD domain protein
gbs1817	1.24333	1.28333	1.05333	0.61	1.06333	0.85	0.95	conserved hypothetical protein
gbs1818	1.13667	1.05667	0.953333	0.733333	0.98	0.796667	1.02333	conserved hypothetical protein
gbs1819	1.08	0.87	0.913333	1.06333	1.01	1.11	1.28333	ribulose-phosphate 3-epimerase
gbs1820	0.933333	0.82	0.94	0.93	0.96	0.996667	1.16	conserved hypothetical protein
gbs1821	0.966667	1.15	1	0.75	1.01667	0.72	1.07333	rRNA (guanine-N1-)-methyltransferase, putative
gbs1822	1.02	1.05667	1.01	0.746667	0.976667	0.816667	0.97	dimethyladenosine transferase
gbs1823	0.93	0.96	1	0.866667	1.15	0.9	0.926667	conserved hypothetical protein
gbs1824	0.793333	0.863333	1.11667	0.86	1.03667	0.923333	0.976667	primase-related protein
gbs1825	0.705	0.843333	1.10667	1.06167	1.24667	1.17167	1.01333	deoxyribonuclease, TatD family
gbs1826	0.87	0.598	2.346	1.304	1.276	1.396	0.926667	hypothetical protein
gbs1827	0.9	0.613333	2.21667	0.743333	0.96	0.823333	0.86	hypothetical protein
gbs1829	1.62333	0.616667	2.28333	1.49333	1.62333	2.35333	0.97	conserved exported protein of unknown function
gbs1830	1.36333	1.25667	1.12667	0.42	0.736667	0.4	0.81	dltD protein
gbs1831	1.34333	1.11667	1.16333	0.57	0.856667	0.54	0.81	D-alanyl carrier protein
gbs1832	1.19667	1.1	1.20333	0.496667	0.786667	0.476667	0.96	dltB protein
gbs1833	1.20333	1.00333	1.03333	0.71	1.16	0.63	0.986667	D-alanine-activating enzyme
gbs1834	1.375	1.0175	0.815	0.73	0.87	0.6625	1.23667	sensor histidine kinase, DltS
gbs1835	1.19333	0.913333	0.81	0.83	0.853333	0.753333	1.31	DNA-binding response regulator
gbs1836	0.775	0.885	1.2	4.9	7.03	6.37	1.02	ribosomal protein L34
gbs1837	0.8725	1.2325	1.355	2.4125	1.0075	2.6325	1.48667	conserved membrane protein of unknown function
gbs1838	3.08	1.67	0.256667	0.433333	0.18	0.23	1.05667	amino acid ABC transporter, permease protein
gbs1839	2.94	1.11333	0.186667	0.373333	0.23	0.25	1.08	amino acid ABC transporter, ATP-binding protein
gbs1840	1.19	1.662	0.79	1.38667	0.986667	1.41333	1.23667	xylulose-5-phosphate/fructose-6-phosphatephosphoketolase
gbs1841	1.12333	1.99	0.72	1.17667	0.633333	1.68	1.38667	conserved hypothetical protein
gbs1842	0.796667	1.49	0.63	0.993333	0.573333	2.06333	2.84	transcriptional antiterminator, BglG family
gbs1843	1.015	1.115	0.95	1.12	0.965	1.44	1.18	conserved hypothetical protein
gbs1844	1.135	1.11	1.03333	1.31	0.975	1.505	1.20667	carbohydrate kinase, FGGY family
gbs1845	1.28	1.144	0.876	0.984	1.00167	1.202	1.025	hypothetical protein
gbs1846	1	0.885	0.756667	1.195	0.94	0.8	1.12333	PTS system, IIC component, putative
gbs1847	0.94	0.976667	0.98	1.25333	0.893333	0.943333	0.953333	glyoxylate reductase, NADH-dependent
gbs1848	1.0075	1.03	1.0075	1.6725	0.785	0.9125	0.943333	conserved hypothetical protein
gbs1849	0.893333	0.963333	0.76	2.34	1.69	3.31667	1.63333	sugar-binding transcriptional regulator, LacI family
gbs1850	0.925	1.02333	0.875	1.19667	0.943333	0.99	1.36333	transaldolase family protein
gbs1851	1.29333	1.28	0.743333	1.44667	1.09333	1.13	1.27667	carbohydrate isomerase, AraD/FucA family
gbs1852	1.25	1.27667	0.726667	1.34	1.03333	1.18333	1.21	hexulose-6-phosphate isomerase, putative
gbs1853	0.96	1.22	0.88	1.33	0.963333	1.09333	1.27667	hexulose-6-phosphate synthase, putative
gbs1854	1.3	1.15667	4.48333	2.86	2.155	4.69333	5.76333	PTS system, IIA component
gbs1855	1.14333	1.36667	0.695	1.67667	1.48	1.90333	1.96	PTS system, IIB component
gbs1856	1.12571	2.43571	0.748571	1.16667	0.764286	2.19571	2.30333	transport protein SgaT, putative
gbs1857	0.82	0.8	1.11	1.15667	1.27667	1.09333	1.01	hypothetical protein
gbs1858	0.83	0.7425	0.7725	1.7225	2.0075	1.59	1.21333	hypothetical protein
gbs1859	1.18333	0.713333	1.13	2.01	2	0.746667	0.393333	adenylosuccinate synthetase
gbs1860	0.896	0.618	1.5	1.518	1.064	1.378	0.81	perfringolysin O regulator protein
gbs1861	0.826667	0.813333	0.67	1.55333	1.28	2.34	1.46	conserved hypothetical protein
gbs1862	0.84	0.81	0.99	0.606667	0.783333	0.503333	0.67	glutamate--cysteine ligase/amino acid ligase, putative
gbs1863	0.8925	1.0475	1.5075	0.415	0.67	0.5875	0.483333	protein of unknown function
gbs1864	0.7225	0.8525	1.3575	0.5575	0.565	0.455	0.486667	protein of unknown function
gbs1865	0.976667	0.993333	1.08	1.78333	1.29333	2.06	1	chaperonin, 33 kDa
gbs1866	0.816667	0.986667	0.913333	1.24333	0.846667	1.3	1.03667	NifR3/Smm1 family protein
gbs1867	1.03667	1.04667	0.873333	1.05	0.86	1.06	0.99	deoxynucleoside kinase family protein
gbs1868	1.14667	1.10333	0.983333	1.17	0.856667	1.07667	0.996667	phosphinothricin N-acetyltransferase
gbs1869	1.2875	0.905	0.695	0.95	0.9175	1.055	1.07667	ATP-dependent Clp protease, ATP-binding subunit
gbs1870	1.25667	0.766667	0.61	1.21333	1.72	1.35667	1.2	transcriptional regulator CtsR
gbs1871	1.03	0.703333	0.733333	1.51667	1.58333	1.72	1.07	conserved membrane protein of unknown function
gbs1872	0.894	0.808	0.91	1.16	1.008	0.992	0.843333	translation elongation factor Ts
gbs1873	1.00333	0.746667	0.816667	0.923333	0.923333	0.916667	0.933333	ribosomal protein S2
gbs1874	1.13333	0.296667	1.64667	1.42333	1.66333	0.286667	0.0933333	alkyl hydroperoxide reductase, subunit C
gbs1875	1.11	0.303333	1.50667	1.18333	1.24	0.18	0.09	alkyl hydroperoxide reductase, subunit F
gbs1876	0.92	1.28333	0.77	0.72	0.593333	1.18	2.24333	Na+/H+ exchanger family protein
gbs1877	1.19333	1.60333	0.646667	0.696667	1.06333	1.57	2.71333	hypothetical protein
gbs1878	0.755	0.91	0.8275	1.4225	0.835	1.095	1.21333	microcin immunity protein MccF, putative
gbs1879	1.26667	0.893333	1.98	1.66	1.56333	3.61	5.80667	endopeptidase O
gbs1880	0.513333	0.473333	0.953333	1.17333	1.46333	0.75	0.386667	oxidoreductase, Gfo/Idh/MocA family
gbs1881	0.6625	0.6525	0.5325	1.13	0.975	1.69	0.963333	membrane protein, putative
gbs1882	0.99	0.773333	0.803333	0.833333	0.836667	0.846667	0.903333	cyclic nucleotide-binding domain protein
gbs1883	0.726667	0.766667	1.4	1.62333	1.26667	1.26333	0.843333	polypeptide deformylase
gbs1884	0.886667	0.97	0.906667	1.03333	1.63667	1.53667	1.18667	sugar-binding transcriptional regulator RegR
gbs1885	0.77	1.495	0.99	0.91	0.79	1.15	1.14	conserved hypothetical protein
gbs1886	1.055	1.35333	0.79	0.88	0.9	1.07	1.16333	PTS system, IID component
gbs1887	1.09333	1.24333	0.77	0.796667	0.943333	1.25667	1.22667	PTS system, IIC component
gbs1888	1.02	1.52	0.855	1.105	1.155	1.81	1.54	PTS system, IIB component
gbs1889	1.06333	1.16667	1.06667	1.16667	0.75	1.18	1.40667	glucuronyl hydrolase
gbs1890	1	1.126	0.956667	1.1175	0.99	0.91	1.56	PTS system, IIA component
gbs1892	1.91	1.71333	0.626667	1.54333	1.07667	2.60667	1.98	conserved hypothetical protein
gbs1893	1.89333	1.40667	0.6	1.21667	0.91	2.10333	1.92333	carbohydrate kinase, PfkB family
gbs1894	1.435	1.465	0.625	1.19	1.04	2.104	2.23333	2-dehydro-3-deoxyphosphogluconate aldolase/4-hydroxy-2-oxoglutarate aldolase
gbs1895	1.92143	1.69167	2.30429	2.00143	2.98857	131.28	261.06	exported protein of unknown function
gbs1896	0.946667	0.823333	0.853333	0.923333	1.05	1.23	1.02667	nitroreductase family protein
gbs1897	1.36333	1.182	0.875	1.1275	0.9725	1.752	0.693333	transcriptional regulator, MarR family
gbs1898	1.06333	0.906667	1.05333	1.17667	0.843333	0.856667	0.66	DNA polymerase III, alpha subunit, Gram-positive type
gbs1899	0.86	0.584	1.222	1.48	1.238	1.12	0.515	N-acetylmuramoyl-L-alanine amidase, family 4 protein
gbs1900	1.066	1.03	1.014	0.858	0.852	0.82	0.943333	prolyl-tRNA synthetase
gbs1901	1.26333	1.08333	0.896667	0.89	0.88	0.966667	0.95	membrane-associated zinc metalloprotease, putative
gbs1902	1.22333	1.01667	0.89	0.87	0.746667	0.94	1.24	phosphatidate cytidylyltransferase
gbs1903	1.11714	0.957143	0.92	1.22714	1.1	1.31143	1.09667	undecaprenyl diphosphate synthase
gbs1904	0.783333	0.683333	1.44667	2.64667	3.02333	2.42333	0.733333	preprotein translocase, YajC subunit
gbs1905	0.503333	0.493333	1.345	1.32667	1.66667	0.883333	0.536667	bacteriocin transport accessory protein, putative
gbs1906	1.07667	0.913333	1.07	1.6	0.973333	1.47333	1.07	malate oxidoreductase
gbs1907	1.09	0.983333	0.773333	1.73	1.09333	1.65	1.19	citrate carrier protein, CCS family
gbs1908	0.9825	1.145	0.8025	0.5325	0.6025	0.545	0.956667	sensor histidine kinase
gbs1909	0.786667	1.13667	0.93	0.82	0.98	0.936667	1	DNA-binding response regulator
gbs1910	1.13333	0.853333	0.886667	1.10667	1.11333	0.86	0.81	UDP-glucose 4-epimerase
gbs1911	1.25333	1.15333	0.983333	0.933333	1.48667	1.00667	0.786667	glucan 1,6-alpha-glucosidase
gbs1912	0.844286	1.05857	1.78714	1.28286	1.03571	0.895714	0.73	sugar ABC transporter, ATP-binding protein
gbs1913	0.853333	0.906667	1.02667	1.36333	1.22	1.13667	0.843333	helix-turn-helix domain protein, fis-type
gbs1914	1.27	0.93	1.00667	1.89333	0.996667	0.686667	0.43	lacX protein
gbs1915	1.092	0.964	1.028	1.178	0.786	0.47	0.416667	tagatose 1,6-diphosphate aldolase
gbs1916	1.165	1.14333	0.94	1.02667	0.873333	0.413333	0.56	tagatose-6-phosphate kinase
gbs1917	1.27333	1.24	1.04333	1.01	0.76	0.41	0.57	galactose-6-phosphate isomerase, LacB subunit
gbs1918	0.9975	1.215	0.936667	1.1975	0.83	0.4325	0.48	galactose-6-phosphate isomerase, LacA subunit
gbs1919	0.7925	0.8775	1.305	0.61	0.6875	0.5525	0.513333	neuraminidase-related protein
gbs1921	1.06667	0.893333	0.75	1.12333	1.03	0.656667	0.593333	PTS system, IIB component, putative
gbs1922	1.09	1.11667	0.646667	2.09	1.67667	1.12	0.62	PTS system, IIA component, putative
gbs1923	0.953333	1.12667	1.10333	1.32	1.6	1.12	1.11667	lactose phosphotransferase system repressor
gbs1925	0.963333	0.97	1.49	1.043	1.12155	1.2812	0.81	similar to pneumococcal histidine triad protein B precursor (N-terminal part)
gbs1926	1.17	1.49	2.16	1.294	2.0776	1.8212	0.926667	adhesion lipoprotein
gbs1927	0.616667	0.916667	1.28333	0.553	1.12327	0.778033	0.986667	protein of unknown function
gbs1928	0.856667	1.06333	1.22667	0.644333	0.9686	0.756767	0.93	GTP pyrophosphokinase family protein
gbs1929	1.176	1.36	0.915	0.9218	1.24356	0.97436	1.01667	2 ,3 -cyclic-nucleotide 2 -phosphodiesterase
gbs1930	0.683333	0.795	1.33667	0.993833	1.26585	0.932	0.503333	nrdI protein
gbs1931	0.672	0.73	1.214	0.7538	0.9135	0.6536	0.503333	conserved hypothetical protein
gbs1932	0.643333	0.75	1.27667	0.907333	1.0169	0.7609	0.546667	conserved hypothetical protein
gbs1933	0.833333	0.886667	1.1	0.962333	1.0492	1.1894	0.833333	iron ABC transporter, iron-binding protein
gbs1934	0.816667	1.11333	1.18	0.552333	0.8252	0.628733	0.773333	DNA-binding response regulator
gbs1935	0.906667	1.15	1.15667	0.586333	0.967667	0.752567	0.78	similar to two-component sensor histidine kinase
gbs1936	1.02	1.29167	2.39167	0.877	2.6059	0.91898	1.01	PTS system, IID component
gbs1937	0.96	1.13	2.29286	1.03367	2.24613	1.06164	0.973333	PTS system, IIC component
gbs1938	0.843333	0.913333	2.655	0.916333	2.03845	1.2018	1.29667	PTS system, IIB component
gbs1939	0.72	0.9925	2.5625	1.26025	2.37237	1.98537	2.17333	PTS system, IIA component, putative
gbs1940	0.996	0.83	1.852	4.8884	1.83036	2.36788	9.51667	membrane protein, putative
gbs1941	1.535	0.7375	2.3775	4.28175	1.54515	1.79117	6.88	membrane protein, putative
gbs1942	1.52667	0.82	2.01333	3.539	1.74233	2.1158	6.44	ABC transporter, ATP-binding protein
gbs1943	1.52333	0.933333	1.48333	2.824	1.76093	1.67553	6.39333	Similar to two-component sensor histidine kinase (C-terminal part)
gbs1944	1.23667	0.616667	1.54667	3.63367	2.00387	1.91607	6.72333	DNA-binding response regulator
gbs1945	1.778	1.258	1.252	2.0042	3.74646	1.35692	0.646667	conserved hypothetical protein
gbs1946	2.0425	1.345	1.5875	2.55925	5.1943	2.3287	0.756667	PTS system, IIABC components
gbs1947	1.15	1.02857	0.947143	0.912857	0.997529	0.8628	0.706667	sensor histidine kinase
gbs1948	0.903333	0.806667	0.953333	0.806333	0.8618	0.7904	0.756667	phosphate regulon response regulator PhoB
gbs1949	1.0775	1.095	0.8175	1.223	1.2151	1.3092	0.823333	phosphate transport system regulatory protein PhoU, putative
gbs1950	2.49	0.933333	0.733333	0.884333	0.832133	0.8128	0.9	phosphate ABC transporter, ATP-binding protein
gbs1952	1.176	1.2	0.636	0.8324	0.80516	0.80316	0.823333	phosphate ABC transporter, permease protein
gbs1953	1.14333	1.11	0.583333	0.713	1.0405	0.653033	0.706667	hemolysin precursor, putative
gbs1954	0.855	0.87	0.7775	1.09375	0.76795	1.00628	1.23667	conserved hypothetical protein
gbs1955	0.903333	0.836667	0.693333	0.941333	0.7518	0.9844	1.09	conserved hypothetical protein
gbs1956	0.856667	0.84	0.72	0.837667	0.648933	0.948133	1.09333	ribosomal protein L11 methyltransferase
gbs1957	0.9275	0.88	0.705	0.92825	0.7635	0.95225	1.13667	conserved hypothetical protein
gbs1958	0.922	0.73	1.122	1.1682	1.16854	0.91966	0.86	transcriptional regulator, MerR family
gbs1959	0.7175	0.8775	0.7525	0.885	0.913225	1.06848	1.33	acetyltransferase, GNAT family
gbs1960	0.736667	0.926667	0.766667	0.912	0.8957	1.1748	1.35333	MutT/nudix family protein
gbs1961	0.716667	0.963333	0.763333	1.02833	1.0231	1.37203	1.26	hypothetical protein
gbs1962	0.663333	1.04333	0.86	1.68533	1.66693	2.13887	1.21	conserved hypothetical protein
gbs1963	0.796667	0.743333	0.796667	1.316	1.1205	1.53243	1.18333	acetyltransferase, GNAT family
gbs1964	0.773333	0.746667	0.853333	1.75567	1.22947	1.7561	1.11667	ATPase, AAA family
gbs1965	1.85667	1.99	0.75	1.32967	1.10067	2.1217	1.33333	hypothetical protein
gbs1966	1.99667	1.77667	0.763333	0.845	0.808633	1.26663	1.29667	hypothetical protein
gbs1967	1.908	1.91	0.692	0.828	0.5616	1.19468	1.38667	hypothetical protein
gbs1968	1.955	1.2475	0.9175	0.94625	0.7594	1.0049	1.495	exported protein of unknown function
gbs1969	1.07	1.675	0.52	1.4145	0.73295	1.7624	1.46333	hypothetical protein
gbs1970	0.905	1.02	0.81	0.8195	0.56075	1.13565	1.49667	hypothetical protein
gbs1971	1.825	2.23	0.28	2.6215	0.83585	3.1967	1.12	hypothetical protein
gbs1972	1.09333	0.946667	0.89	2.37433	2.19877	2.56417	1.11	Similar to transcriptional regulator (phage related)
gbs1973	1.14	1.42333	1.14333	0.5585	0.715567	0.873267	1.29333	hypothetical protein
gbs1974	0.966667	1.59667	1.12	0.733	0.930233	1.49813	1.48667	hypothetical protein
gbs1975	1.25333	1.19667	1.19	0.824333	1.04657	0.918867	1.37667	similar to hypothetical transcriptional regulator
gbs1976	1.70667	1.19333	1.11	1.75733	1.7199	2.24877	1.45667	exported protein of unknown function
gbs1977	1.19	0.79	1.29	1.868	1.9328	1.4365	0.876667	hypothetical protein
gbs1978	1	1.13	0.965	0.79	0.67825	0.9261	1.16333	hypothetical protein
gbs1979	0.92	1.04	1.09	1.779	2.0729	1.9285	0.993333	hypothetical protein
gbs1980	0.993333	0.816667	1.18667	1.388	2.92883	1.93257	0.936667	hypothetical protein
gbs1981	0.983333	0.883333	1.40667	1.713	1.02473	1.70067	1.74	conserved exported protein of unknown function
gbs1982	0.86	1.09	1.08	1.303	1.3711	1.593	0.903333	hypothetical protein
gbs1983	1.57667	1.59	1.14333	0.958	1.05033	1.2287	1.02333	exported protein of unknown function
gbs1984	1.1575	1.435	1.245	0.70125	1.1394	0.85805	0.94	hypothetical protein
gbs1985	0.9	1.0375	1.1625	0.645	0.899925	0.81665	0.91	conserved membrane protein of unknown function
gbs1986	0.75	0.88	1.20333	0.953	1.2621	1.252	0.96	ABC transporter, ATP-binding protein
gbs1987	0.9225	1.134	1.0775	1.0135	1.08595	0.976125	1.06667	streptomycin resistance protein
gbs1988	1.094	1.332	1.016	1.2844	1.10448	2.05334	0.846667	conserved hypothetical protein
gbs1989	1.17	1.418	1.01	0.9228	0.79726	1.40322	0.836667	conserved hypothetical protein
gbs1990	1.08	1.2725	1.2225	1.7905	0.905733	2.88388	0.826667	transcriptional regulator, PadR family
gbs1991	0.98	1.11	1.525	1.51475	2.22165	1.9097	0.97	acetyltransferase, GNAT family
gbs1992	0.98	1.04333	1.1	0.734	0.8194	0.977667	0.833333	membrane protein, putative
gbs1993	0.91	1.56	1.245	0.7645	1.27915	1.1162	0.93	ABC transporter, ATP-binding protein
gbs1994	0.825	1.235	1.47	0.803	1.136	1.0712	1.04333	transcriptional regulator, Cro/CI family
gbs1995	0.683333	0.793333	1.53	1.09533	3.1545	0.955033	0.78	PAP2 family protein
gbs1996	0.53	0.82	1.1475	4.07775	6.78057	4.43398	1.71333	conserved hypothetical protein
gbs1997	0.453333	0.686667	0.993333	1.66333	2.14373	1.53283	1.82	conserved hypothetical protein
gbs1998	0.626667	0.75	4.18667	2.43267	2.04807	8.58377	7.75	CAAX amino terminal protease family protein
gbs1999	1.51667	1.07667	0.156667	0.401333	0.6149	0.0955667	0.0266667	rhodanese-like domain protein
gbs2000	1.36	1.034	0.152	0.3878	0.67828	0.09904	0.03	cAMP factor
gbs2001	0.875	1.228	0.972	1.05775	1.16698	3.5258	3.21	DNA topology modulation protein FlaR, putative
gbs2002	1.30333	0.686667	2.42	2.46	0.912	1.9777	1.42	glycerol dehydrogenase, putative
gbs2003	0.7425	1.4825	0.5025	0.62325	0.427875	1.62827	2.64667	conserved hypothetical protein
gbs2004	1.33143	0.942857	0.92	1.24771	0.992671	1.09477	0.856667	5-methyltetrahydrofolate--homocysteine methyltransferase, putative
gbs2005	1.71	1.125	0.845	1.41	0.939167	1.36955	0.833333	5-methyltetrahydropteroyltriglutamate-- homocysteine methyltransferase
gbs2006	1.09	0.942	1.1425	2.22875	0.9161	0.8817	0.663333	conserved membrane protein of unknown function
gbs2007	1.305	0.83	1.3125	2.56825	0.892125	0.62585	0.666667	branched-chain amino acid transport protein AzlC, putative
gbs2008	3.24333	2.23333	5.14	5.341	1.20723	0.360967	1.11667	serine protease, subtilase family
gbs2009	0.806667	0.84	1.22667	0.9405	1.16775	0.964383	0.613333	DNA-binding response regulator
gbs2010	0.806667	1.01167	1.32667	0.603833	0.960033	0.784017	0.586667	sensor histidine kinase
gbs2011	0.886	1.192	1.84	0.5196	0.83746	0.63256	0.54	chromosome assembly-related protein
gbs2012	0.683333	0.856667	0.98	1.07567	0.907767	0.982533	1.2	leucyl-tRNA synthetase
gbs2013	1.1325	0.9825	0.8525	2.23425	0.896025	1.85268	1.16333	major facilitator family protein
gbs2014	0.916667	0.863333	0.993333	0.926	0.725367	0.805933	0.96	conserved hypothetical protein
gbs2015	0.8375	1.0225	0.9925	0.58875	0.90335	0.70295	0.883333	glycosyl transferase, family 8
gbs2016	0.756667	1.24	1.17667	0.641667	0.824	0.714	0.87	glycosyl transferase, family 8
gbs2017	0.673333	0.906667	1.10333	1.17567	0.903533	1.0491	1.16667	transcription antitermination protein NusG
gbs2018	1.408	1.158	14.392	3.4464	3.57604	34.8747	77.1733	pathogenicity protein, putative
gbs2019	0.65	0.67	0.98	1.731	1.81705	2.21465	1.38667	preprotein translocase, SecE subunit, putative
gbs2020	0.786667	0.903333	1.08	0.917	0.860933	1.1046	0.943333	penicillin-binding protein 2A
gbs2021	0.816667	0.773333	1.03667	1.82533	1.22983	2.37887	1.34	ribosomal large subunit pseudouridine synthase, RluD subfamily
gbs2022	0.985	1.1875	1.17	0.56175	1.70382	0.587525	0.636667	exported protein of unknown function
gbs2023	1.028	0.87	0.93	0.8344	0.8658	0.786	0.973333	similar to phosphopentomutase
gbs2024	0.73	0.666667	1.02667	0.873667	1.00443	0.667667	0.603333	deoxyribose-phosphate aldolase
gbs2025	0.7075	0.68	1.055	0.71825	0.836125	0.550025	0.696667	Na+ dependent nucleoside transporter
gbs2026	0.66	0.683333	1.07667	0.937667	1.03627	0.697767	0.643333	uridine phosphorylase
gbs2027	0.983333	0.746667	0.753333	0.902667	0.9343	0.963267	0.816667	transcriptional regulator, GntR family
gbs2028	1.12	0.75	0.75	0.991667	0.995867	1.1289	0.916667	membrane protein, putative
gbs2029	0.93	0.73	0.99	0.791333	0.598433	0.810267	0.76	60 kda chaperonin
gbs2030	1.12667	1.11333	1.3	1.04533	0.862233	1.39913	1.17333	chaperonin, 10 kDa
gbs2031	1.25	2.448	0.734	0.689	0.49502	1.15782	3.13667	ABC transporter, ATP-binding protein
gbs2032	1.508	2.836	0.7	0.5408	0.43896	0.96938	3.02333	ABC transporter, permease protein
gbs2033	1.556	2.554	0.708	0.5926	0.59514	1.05814	2.61	conserved exported protein of unknown function
gbs2034	1.49667	1.29	0.996667	1.87667	1.12983	1.87813	1.00667	hydrolase, haloacid dehalogenase-like family
gbs2035	1.116	1.00833	0.818333	1.27833	1.89032	3.47688	1.67	glyoxalase family protein
gbs2036	0.966667	1.10333	1.19667	1.61433	1.07437	1.77107	0.88	conserved hypothetical protein
gbs2037	0.8875	0.8075	1.3	0.84125	0.87335	0.759425	0.576667	anaerobic ribonucleoside-triphosphate reductase activating protein
gbs2038	0.725	0.835	1.2925	0.833	1.2438	1.02337	0.936667	acetyltransferase, GNAT family
gbs2039	0.686667	0.72	1.25667	0.702	1.11063	0.928233	0.733333	virulence factor MviM, putative
gbs2040	0.89	1.14667	1.51	3.01567	3.54067	3.74233	0.753333	conserved hypothetical protein
gbs2041	1.18167	1.71833	1.855	1.68167	1.21203	1.95247	0.493333	anaerobic ribonucleoside-triphosphate reductase
gbs2042	0.76	1.03667	1.38333	2.171	1.5012	1.7327	1.37667	membrane protein, putative
gbs2043	0.74	0.586667	1.04667	1.35567	2.02307	1.2893	0.976667	conserved hypothetical protein
gbs2044	0.81	0.593333	1.05333	0.911667	1.25907	0.904167	0.966667	conserved hypothetical protein
gbs2045	0.916667	0.72	1.11	1.12867	1.56687	1.25797	0.916667	conserved hypothetical protein
gbs2046	0.736667	0.686667	1.22	1.93067	3.40743	1.86333	0.523333	transcriptional regulator Spx
gbs2047	0.7025	0.7925	1.18	0.89875	1.17237	1.09535	1.11333	recA protein
gbs2048	0.78	0.816667	1.58333	0.759333	0.798633	0.697567	0.626667	similar to competence-damage inducible protein CinA
gbs2049	1.03	1.15	0.99	0.853667	0.865067	0.865967	0.886667	DNA-3-methyladenine glycosylase I
gbs2050	1.13	1.09667	0.916667	0.667333	0.741	0.614633	1.02667	Holliday junction DNA helicase RuvA
gbs2051	1.12	1.11	0.87	0.657333	0.7914	0.7759	0.896667	transporter, putative
gbs2052	1.09	1.05333	0.843333	0.848	1.0019	0.959867	0.91	DNA mismatch repair protein HexB
gbs2053	1.50667	1.70667	1.47	10.127	10.0316	12.3858	5.78	cold shock protein, CSD family
gbs2054	0.5575	0.55	0.9575	0.6875	0.766375	1.15352	0.47	DNA mismatch repair protein HexA
gbs2055	0.34	0.286667	1.14333	0.879667	2.45417	3.0848	0.283333	arginine repressor ArgR, putative
gbs2056	0.863333	1.00333	1.14667	1.19433	0.912567	0.951033	1.40333	arginyl-tRNA synthetase
gbs2057	1.03333	0.843333	1.19333	2.30833	2.39455	2.89467	1.61667	conserved hypothetical protein
gbs2058	1.07333	0.926667	1.07667	1.217	0.914567	1.10953	1.02	conserved membrane protein of unknown function
gbs2059	0.89	1.02	1.12333	0.931667	0.8302	0.883467	1.01333	conserved membrane protein of unknown function
gbs2060	0.826667	1.02	1.07	0.783667	0.803533	0.771367	0.96	aspartyl-tRNA synthetase
gbs2061	0.716667	1.06333	1.18667	0.920667	1.0249	0.925833	0.913333	histidyl-tRNA synthetase
gbs2062	0.85	1.19	0.806667	2.22733	2.11153	3.02187	1.49667	ribosomal protein L32
gbs2063	0.762	1.06	0.786	1.7468	1.29772	2.05286	1.62333	ribosomal protein L33
gbs2064	1.19333	1.08667	0.69	0.508333	1.2588	0.680667	1.54	cadmium resistance transporter, putative
gbs2065	1.24667	1.17667	0.62	0.501	0.9392	0.6139	1.54667	cadmium efflux system accessory protein
gbs2066	1.40667	1.57	0.913333	0.854	1.0966	0.875733	1.33	similar to unknown proteins
gbs2067	1.17667	1.36	0.63	2.151	2.1987	2.8773	1.555	hypothetical protein
gbs2068	1.702	1.076	0.938	1.5682	1.76038	1.83242	0.74	hypothetical protein
gbs2069	1.05	1.084	0.928	1.2562	1.12672	1.49942	0.813333	Tn916, FtsK/SpoIIIE family protein
gbs2070	1.04333	1.28	0.893333	0.987	1.01607	1.3215	1.76333	similar to unknown proteins
gbs2071	1.4	1.37	0.955	0.888	0.9749	1.56605	1.34333	similar to plasmid replication protein
gbs2072	1.0975	0.876	1.134	0.99975	0.812175	0.912	1.09667	similar to phage protein
gbs2073	1.11	1.26333	1.37	0.386667	0.6783	0.4493	0.903333	similar to integrase
gbs2074	0.793333	1.01667	1.26667	0.787	1.04587	0.9255	0.85	hypothetical protein
gbs2076	0.816667	1.15667	1.24667	0.794333	1.10553	0.803567	0.673333	hypothetical protein
gbs2077	0.9525	0.8525	1.138	0.852333	1.19965	1.1654	0.81	hypothetical protein
gbs2078	0.955	1.09	0.73	1.3065	0.8702	1.31245	1.06333	similar to integrase, C-terminal part
gbs2079	0.93	1.01	1.17333	0.819667	0.822567	0.7277	0.963333	similar to integrase
gbs2080	1.03	0.965	0.79	0.512	0.9588	0.4571	0.87	exported protein of unknown function
gbs2081	0.736667	0.916667	0.936667	0.843667	1.635	1.1143	0.95	DNA-binding response regulator
gbs2082	0.956	1.052	0.936	0.62	1.00928	0.7192	0.85	sensor histidine kinase
gbs2086	0.916667	1.14333	1.88333	0.751	0.809067	0.844	0.646667	sensor histidine kinase
gbs2087	0.995	1.43	1.83667	0.841667	0.9208	1.0343	0.556667	DNA-binding response regulator
gbs2088	0.71	0.688	0.94	0.9966	1.78958	1.32376	1.10667	amino acid ABC transporter, ATP-binding protein
gbs2089	0.806667	0.74	0.863333	0.939333	1.6211	1.20247	1.13	amino acid ABC transporter, amino acid-binding protein/permease protein
gbs2090	1.132	0.67	1.79	1.9532	1.53988	1.45276	1.01667	conserved membrane protein of unknown function
gbs2091	1.02667	0.686667	1.49667	2.08	1.5959	1.6596	1.51	conserved hypothetical protein
gbs2092	1.2175	0.93	1.0725	1.9775	0.38175	1.26315	0.923333	conserved membrane protein of unknown function
gbs2093	1.146	1.148	0.984	1.2548	0.6382	1.0744	0.89	conserved membrane protein of unknown function
gbs2094	0.945	1.205	1.025	1.29925	0.886	1.16817	0.966667	transcriptional regulator, TetR family, putative
gbs2095	1.13667	0.823333	0.816667	3.20933	1.9739	2.66303	1.54333	conserved hypothetical protein
gbs2096	1.10333	1.02333	2.28667	1.886	1.0337	3.0485	2.00667	ribosomal protein S4
gbs2097	0.893333	1.24	1.09667	0.902667	1.03947	1.03897	1.33	conserved hypothetical protein
gbs2098	0.986667	1.16667	0.99	0.507667	0.793033	0.6304	1.28	replicative DNA helicase
gbs2099	1.13333	1.49333	1.13333	0.441333	0.755333	0.572733	1.14667	ribosomal protein L9
gbs2100	1.05667	1.31167	0.98	1.35217	1.48663	1.72135	1.37	DHH family protein
gbs2101	0.856667	1.04	1.3	1.10333	0.791933	0.974867	0.97	glucose-inhibited division protein A
gbs2102	1.02333	1.14333	1.84	1.63433	1.31933	1.7822	0.88	conserved membrane protein of unknown function
gbs2103	0.973333	0.953333	1.74	1.126	0.901267	1.14777	0.883333	tRNA(5-methylaminomethyl-2-thiouridylate)- methyltransferase
gbs2104	0.78	1.13	1.01333	0.693	0.744867	1.25693	1.74	L-serine dehydratase, iron-sulfur-dependent, beta subunit
gbs2105	0.87	0.908571	0.911667	0.976375	0.7049	1.25289	1.49667	L-serine dehydratase, iron-sulfur-dependent, alpha subunit
gbs2106	1.92	1.26	0.42	2.13233	1.00407	3.18683	1.40333	exported protein of unknown function/lipoprotein, putative
gbs2107	1.64	1.30333	0.403333	2.57933	1.1299	5.65437	1.21667	LysM domain protein
gbs2108	0.976667	1.07667	0.936667	1.61967	1.26363	2.0165	1.33	cobalt transport family protein
gbs2109	1.00167	0.948333	0.765	1.2425	1.10618	1.50493	1.54	ABC transporter, ATP-binding protein
gbs2110	0.826667	0.893333	0.9	1.083	1.31463	1.31823	1.22667	ABC transporter, ATP-binding protein
gbs2111	0.773333	0.823333	0.89	0.941667	1.12943	1.19953	1.19667	CDP-diacylglycerol--glycerol-3-phosphate3- phosphatidyltransferase
gbs2112	0.7675	1.005	1.36	0.75775	1.2248	1.02402	0.93	peptidase, M16 family
gbs2113	0.885	0.9125	1.1975	0.83775	1.3888	1.06048	0.903333	conserved hypothetical protein
gbs2114	1.37	1.41	1.57667	2.334	3.83383	3.76377	0.723333	conserved hypothetical protein
gbs2115	1.08667	1.26	1.25	0.769	1.0961	0.826567	0.73	recF protein
gbs2116	1.0575	1.07	0.91	1.21775	0.721525	0.752825	0.65	transporter, putative
gbs2117	1.116	1.162	1.024	2.4864	2.19212	2.91304	1.13333	transcriptional regulator, Cro/CI family
gbs2118	0.9	0.933333	1.31	1.58	1.31527	1.61837	1.19667	inosine-5 -monophosphate dehydrogenase
gbs2119	0.853333	0.953333	1.26	1.18733	1.52127	1.1476	0.986667	transcriptional regulator, ArgR family
gbs2120	0.77	1.2025	1.42	2.45525	2.9342	2.32405	1.11333	transcriptional regulator, Crp/Fnr family
gbs2121	0.945	1.1225	1.0075	1.292	1.13773	2.2586	1.36	conserved hypothetical protein
gbs2122	1.3	1.15	2.51	1.84067	1.96933	0.980967	0.23	arginine deiminase
gbs2126	1.276	0.692	1.44	1.5654	2.73	0.59028	0.573333	carbamate kinase
gbs2127	0.866667	0.883333	1.17667	1.694	1.4804	1.43103	1.085	tryptophanyl-tRNA synthetase
gbs2128	0.9175	0.9525	1.21	1.5335	0.876875	0.983975	1.09667	conserved membrane protein of unknown function
gbs2129	0.81	1.01	1.25333	1.22533	1.4895	1.75843	1.11667	conserved membrane protein of unknown function
gbs2130	0.883333	1.00333	1.10667	0.896333	1.0572	0.869467	0.856667	ABC transporter, ATP-binding protein
gbs2131	0.736667	1.05	1.01333	0.925	1.0051	0.982233	0.813333	ABC transporter, permease protein, putative
gbs2132	1.12	0.92	1.12333	3.346	2.25357	3.31483	1.26	conserved hypothetical protein
gbs2133	0.843333	0.796667	1.37667	0.998667	2.68643	0.9539	1.09	serine protease
gbs2134	0.956667	1.16667	0.98	1.10533	1.12837	0.981133	0.876667	partitioning protein, ParB family

## Sheet: S1B Differentialy_regulated
Number of genes differentially regulated in covS/R and abx1 mutants
Threshold *	NEM_ery	∆abx1	v_Oe_ abx1	K_Oe_ abx1	∆covS	∆covR	∆covSR
Up 2 x	50	31	72	156	148	218	174
Up 3 x	13	7	27	57	53	101	96
Up 4 x	5	6	24	29	28	60	61
Down 2 x	13	54	41	145	55	150	67
Down 3 x	1	18	8	29	12	25	20
Down 4 x	1	9	3	10	6	13	13
Total (N) 2 x	63	85	113	301	203	368	241
Total (N) 3 x	14	25	35	86	65	126	116
Total (N) 4 x	6	15	27	39	34	73	74
Total (%) 2 x	3.3	4.5	5.9	15.8	10.7	19.3	12.7
Total (%) 3 x	0.7	1.3	1.8	4.5	3.4	6.6	6.1
Total (%) 4 x	0.3	0.8	1.4	2.1	1.8	3.8	3.9
* Fold change, p < 0.05

## Sheet: S1C Core Regulon
Comparaison of the CovR Core Regulon in NEM316 and A909 ∆covR
same background color = same operon
S. agalactiae A909		Orthologs NEM316		Expression ratio (/wt)
SAK	annotation	gbs	identity (%)	ΔcovR A909	ΔcovR NEM316
SAK_0264	oxidoreductase, NAD-binding	gbs0196	99.28	8.28	hypervariable probe
SAK_0339	isoprenylcysteine carboxyl methyltransferase (ICMT)	gbs0257	100	10.91	40.65
SAK_0369	aminopeptidase C (pepC)	gbs0287	100	0.31	0.202857
SAK_0445	hypothetical protein	gbs0358	100	28.59	89.5367
SAK_0790	cylX protein (cylX)	gbs0644	100	15.34	hypervariable probe
SAK_0791	CylD protein (cylD)	gbs0645	100	18.79	6.04
SAK_0792	cylG protein (cylG)	gbs0646	99.55	17.56	hypervariable probe
SAK_0793	acyl carrier protein	gbs0647	100	19.78	5.17
SAK_0794	cylZ protein (cylZ)	gbs0648	100	16.68	5.06
SAK_0795	ABC transporter, ATP-binding protein CylA (cylA)	gbs0649	100	20.25	5.50333
SAK_0796	ABC transporter, permease protein CylB (cylB)	gbs0650	99.66	18.36	3.84667
SAK_0797	CylE protein (cylE)	gbs0651	100	21.70	3.978
SAK_0798	cylF protein (cylF)	gbs0652	100	17.79	5.0625
SAK_0799	cylI protein (cylI)	gbs0653	99.86	14.46	4.3825
SAK_0800	CylJ protein (cylJ)	gbs0654	98.26	16.91	4.78
SAK_0801	CylK protein (cylK)	gbs0655	98.31	20.27	5.43333
SAK_0838	DNA-binding response regulator	gbs0685	100	12.74	hypervariable probe
SAK_0895	conserved integral membrane protein	gbs0790	100	8.61	6.01666
SAK_0896	cell wall surface anchor family protein	gbs0791	99.8	11.08	5.12
SAK_1097	CAAX amino terminal protease family protein	gbs1037	99.66	8.64	12.694
SAK_1141	aspartate-semialdehyde dehydrogenase (asd)	gbs1086	98.88	4.44	4.472
SAK_1293	Clostridial hydrophobic W repeat protein	gbs1279	98.13	2.56	3.176
SAK_1570	glycosyl transferase, group 2 family protein	gbs1605	100	110.91	hypervariable probe
SAK_1571	conserved hypothetical protein	gbs1606	99.86	110.91	hypervariable probe
SAK_1572	hypothetical protein	gbs1607	100	63.76	hypervariable probe
SAK_1573	conserved hypothetical protein	gbs1608	100	77.50	20.2167
SAK_1859	endopeptidase O (pepO)	gbs1879	99.37	3.90	3.61
SAK_1982	rhodanese-like domain protein	gbs1999	99	0.16	0.0955666
SAK_1983	CAMP factor (cfb)	gbs2000	99.61	0.14	0.09904
SAK_2002	Adhesin (bibA::IS)	gbs2018	Nterm::IS	15.94	34.8747

## Sheet: S1D Excluded
list of 229 ORF excluded from analyses (technical exclusion)
UNIQID	Cause
gbs0042	hypervariable
gbs0086	empty N sup.3
gbs0182	hypervariable
gbs0189	hypervariable
gbs0190	hypervariable
gbs0196	hypervariable
gbs0214	hypervariable
gbs0224	hypervariable
gbs0225	hypervariable
gbs0227	hypervariable
gbs0228	hypervariable
gbs0237	hypervariable
gbs0238	hypervariable
gbs0361	genomic island triplicate
gbs0362	genomic island triplicate
gbs0363	genomic island triplicate
gbs0364	genomic island triplicate
gbs0365	genomic island triplicate
gbs0366	genomic island triplicate
gbs0367	genomic island triplicate
gbs0368	genomic island triplicate
gbs0369	genomic island triplicate
gbs0370	genomic island triplicate
gbs0371	genomic island triplicate
gbs0372	genomic island triplicate
gbs0373	genomic island triplicate
gbs0374	genomic island triplicate
gbs0375	genomic island triplicate
gbs0376	genomic island triplicate
gbs0377	genomic island triplicate
gbs0378	genomic island triplicate
gbs0379	genomic island triplicate
gbs0380	genomic island triplicate
gbs0381	genomic island triplicate
gbs0382	genomic island triplicate
gbs0383	genomic island triplicate
gbs0384	genomic island triplicate
gbs0385	genomic island triplicate
gbs0386	genomic island triplicate
gbs0387	genomic island triplicate
gbs0388	genomic island triplicate
gbs0389	genomic island triplicate
gbs0390	genomic island triplicate
gbs0391	genomic island triplicate
gbs0392	genomic island triplicate
gbs0393	genomic island triplicate
gbs0394	genomic island triplicate
gbs0395	genomic island triplicate
gbs0396	genomic island triplicate
gbs0397	genomic island triplicate
gbs0398	genomic island triplicate
gbs0399	genomic island triplicate
gbs0400	genomic island triplicate
gbs0401	genomic island triplicate
gbs0402	genomic island triplicate
gbs0403	genomic island triplicate
gbs0404	genomic island triplicate
gbs0405	genomic island triplicate
gbs0406	genomic island triplicate
gbs0407	genomic island triplicate
gbs0408	genomic island triplicate
gbs0409	genomic island triplicate
gbs0410	genomic island triplicate
gbs0451	hypervariable
gbs0454	hypervariable
gbs0456	hypervariable
gbs0457	hypervariable
gbs0513	empty N sup.3
gbs0590	empty N sup.3
gbs0591	empty N sup.3
gbs0600	hypervariable
gbs0644	hypervariable
gbs0646	hypervariable
gbs0656	empty N sup.3
gbs0658	hypervariable
gbs0659	hypervariable
gbs0661	hypervariable
gbs0663	hypervariable
gbs0685	hypervariable
gbs0687	hypervariable
gbs0692	genomic island triplicate
gbs0693	genomic island triplicate
gbs0694	genomic island triplicate
gbs0695	genomic island triplicate
gbs0696	genomic island triplicate
gbs0697	genomic island triplicate
gbs0698	genomic island triplicate
gbs0699	genomic island triplicate
gbs0700	genomic island triplicate
gbs0701	genomic island triplicate
gbs0702	genomic island triplicate
gbs0703	genomic island triplicate
gbs0704	genomic island triplicate
gbs0705	genomic island triplicate
gbs0706	genomic island triplicate
gbs0707	genomic island triplicate
gbs0708	genomic island triplicate
gbs0709	genomic island triplicate
gbs0710	genomic island triplicate
gbs0711	genomic island triplicate
gbs0712	genomic island triplicate
gbs0713	genomic island triplicate
gbs0714	genomic island triplicate
gbs0715	genomic island triplicate
gbs0716	genomic island triplicate
gbs0717	genomic island triplicate
gbs0718	genomic island triplicate
gbs0719	genomic island triplicate
gbs0720	genomic island triplicate
gbs0721	genomic island triplicate
gbs0722	genomic island triplicate
gbs0723	genomic island triplicate
gbs0724	genomic island triplicate
gbs0725	genomic island triplicate
gbs0726	genomic island triplicate
gbs0727	genomic island triplicate
gbs0728	genomic island triplicate
gbs0729	genomic island triplicate
gbs0730	genomic island triplicate
gbs0731	genomic island triplicate
gbs0732	genomic island triplicate
gbs0733	genomic island triplicate
gbs0734	genomic island triplicate
gbs0735	genomic island triplicate
gbs0736	genomic island triplicate
gbs0737	genomic island triplicate
gbs0738	genomic island triplicate
gbs0739	genomic island triplicate
gbs0740	genomic island triplicate
gbs0818	hypervariable
gbs0819	hypervariable
gbs0823	hypervariable
gbs0969	genomic island triplicate
gbs0970	genomic island triplicate
gbs0971	genomic island triplicate
gbs0972	genomic island triplicate
gbs0973	genomic island triplicate
gbs0974	genomic island triplicate
gbs0975	genomic island triplicate
gbs0976	genomic island triplicate
gbs0977	genomic island triplicate
gbs0978	genomic island triplicate
gbs0979	genomic island triplicate
gbs0980	genomic island triplicate
gbs0981	genomic island triplicate
gbs0982	genomic island triplicate
gbs0983	genomic island triplicate
gbs0984	genomic island triplicate
gbs0985	genomic island triplicate
gbs0986	genomic island triplicate
gbs0987	genomic island triplicate
gbs0988	genomic island triplicate
gbs0989	genomic island triplicate
gbs0990	genomic island triplicate
gbs0991	genomic island triplicate
gbs0992	genomic island triplicate
gbs0993	genomic island triplicate
gbs0994	genomic island triplicate
gbs0995	genomic island triplicate
gbs0996	genomic island triplicate
gbs0997	genomic island triplicate
gbs0998	genomic island triplicate
gbs0999	genomic island triplicate
gbs1000	genomic island triplicate
gbs1001	genomic island triplicate
gbs1002	genomic island triplicate
gbs1003	genomic island triplicate
gbs1004	genomic island triplicate
gbs1005	genomic island triplicate
gbs1006	genomic island triplicate
gbs1007	genomic island triplicate
gbs1008	genomic island triplicate
gbs1009	genomic island triplicate
gbs1010	genomic island triplicate
gbs1011	genomic island triplicate
gbs1012	genomic island triplicate
gbs1013	genomic island triplicate
gbs1014	genomic island triplicate
gbs1015	genomic island triplicate
gbs1016	genomic island triplicate
gbs1050	hypervariable
gbs1055	hypervariable
gbs1057	hypervariable
gbs1077	hypervariable
gbs1078	hypervariable
gbs1087	hypervariable
gbs1150	empty N sup.3
gbs1217	empty N sup.3
gbs1249	empty N sup.3
gbs1300	empty N sup.3
gbs1303	empty N sup.3
gbs1308	hypervariable
gbs1320	empty N sup.3
gbs1327	empty N sup.3
gbs1336	hypervariable
gbs1364	hypervariable
gbs1369	hypervariable
gbs1371	empty N sup.3
gbs1373	hypervariable
gbs1435	hypervariable
gbs1436	hypervariable
gbs1437	hypervariable
gbs1457	hypervariable
gbs1532	mutant
gbs1578	empty N sup.3
gbs1579	empty N sup.3
gbs1604	hypervariable
gbs1605	hypervariable
gbs1606	hypervariable
gbs1607	hypervariable
gbs1609	hypervariable
gbs1633	hypervariable
gbs1671	mutant
gbs1672	mutant
gbs1684	hypervariable
gbs1695	hypervariable
gbs1778	hypervariable
gbs1779	hypervariable
gbs1828	hypervariable
gbs1891	hypervariable
gbs1920	hypervariable
gbs1951	hypervariable
gbs2075	hypervariable
gbs2083	hypervariable
gbs2084	hypervariable
gbs2085	hypervariable
gbs2123	hypervariable
gbs2124	hypervariable
gbs2125	hypervariable
